# Supplementary material for: Assessing the individual risk of fecal poliovirus shedding among vaccinated and non-vaccinated subjects following national health weeks in Mexico
Source: PLoS One. 2017 Oct 12;12(10):e0185594. doi: 10.1371/journal.pone.0185594 (PMC5638237; doi:10.1371/journal.pone.0185594)
Supplement: S1 Dataset — (XLSX) [file pone.0185594.s001.xlsx]

## Sheet: Hoja1
id	sexo	actupecho	p1_pos	p2_pos	p3_pos	nipv	excreto	ap1	ap2	ap3	contA1	contA2	contA3	contretoA2	bmi	bmicat3	rural	pisos	drenaje	edad	retodic	edadg3	ap	tmuestra
10009	0	0	0	0	0	3	0	0	0	0	0	0	0	0	17.4	2	1	0	0	1.80972	0	0	0	27
2001	1	0	0	0	0	2	0	0	1	1	0	0	0	0	17.6	2	0	0	0	2.7488	1	0	1	31
10001	0		0	0	0	4	0	0	0	0	0	0	0	0	17.7	2	1	0	0	2.87474	0	0	0	9
1006	0	1	1	0	0	3	1	0	0	0	0	0	0	0	18.8	2	0	0	0	1.29227	1	0	0	3
2003	1	0	0	0	0	3	0	0	0	0	0	0	0	0	15.9	1	0	1	1	1.77139	0	0	0	34
2013	1	0	0	0	0	4	0	0	0	0	0	0	0	0	18.4	2	0	0	1	1.91102	0	0	0	1
10007	0	1	0	0	0	3	0	0	0	0	0	0	0	0	17.4	2	1	1	0	1.55236	1	0	0	38
1001	0	1	0	0	0	2	0	0	0	0	0	0	0	0	17.4	1	0	0	1	1.29227	0	0	0	25
1007	1	1	0	0	0	4	0				0	0	0	0	16.3	1	0	0	0	2.05613	1	0		89
10018	1		0	0	0	0	0	0	0	0	0	0	0	0	15.2	1	1	1	0	1.37166	0	0	0	1
1005	0	0	0	0	0	3	0	0	0	0	0	0	0	0	16.6	1	0	0	1	2.2642	0	0	0	24
10003	1	1	0	0	0	3	0	0	0	0	0	0	0	0	18.9	2	1	0	0	2.82272	1	0	0	20
2005	1	0	0	0	0	4	0				0	0	0	0	24	1	0	0	1	2.22314	0	0		117
1014	0	0	0	1	0	4	1	0	0	0	0	1	0	0	21.4	2	0	0	1	2.6256	0	0	0	29
2002	0	1	0	0	0	3	0	0	0	1	0	0	0	0	20.8	2	0	0	1	1.83162	1	0	1	31
2001	1	0	0	0	0	2	0	0	0	0	0	0	0	0	18.4	2	0	0	0	2.48597	0	0	0	25
11008	1	1	1	1	1	3	1	0	0	0	0	0	0	0	19	2	1	0	1	1.79603	1	0	0	33
10001	0		0	0	0	4	0	0	0	0	0	0	0	0	17	2	1	0	0	3.436	1	0	0	28
11013	1	0	0	0	0	4	0				0	0	0	0	23.8	2	1	0	0	2.11362	1	0		86
11002	1	0	0	0	0	3	0	0	0	0	0	0	0	0	14.5	0	1	0	1	1.4757	1	0	0	34
1010	0	0	0	0	0	4	0				0	0	0	0	16.3	1	0	0	0	1.55236	1	0		21
10007	0	1	0	0	0	3	0	0	0	0	0	0	0	0	20.8	2	1	1	0	1.8809	0	0	0	25
10007	0	1	0	0	0	3	0	0	0	0	0	0	0	0	19.6	2	1	1	0	1.79603	1	0	0	33
10014	0	1	1	1	1	3	1	0	0	0	0	0	0	0	16.4	1	1	0	0	2.03696	1	0	0	6
10003	1	1	0	0	0	3	0	0	0	0	0	0	0	0	17.8	2	1	0	0	2.25051	1	0	0	33
2011	1	0	0	0	0	3	0				0	0	0	0	20.2	2	0	0	1	2.37372	0	0		118
11013	1	0	0	0	0	4	0	0	0	0	0	0	0	0	18.1	2	1	0	0	3.02806	1	0	0	28
10016	0	1	0	0	0	3	0	0	0	0	0	0	0	0	17.4	2	1	1	0	2.23956	0	0	0	21
1012	0	0	0	0	0	3	0	0	0	0	0	0	0	0	18.9	2	0	0	0	1.7796	0	0	0	31
1017	1	1	0	0	0	3	0	0	0	0	0	0	0	0	16.2	1	0	0	0	2.59001	1	0	0	28
10005	0	1	0	0	0	3	0	0	1	1	0	0	0	1	20	2	1	0	0	1.31143	1	0	1	8
2003	1	0	0	0	0	3	0	0	0	0	0	1	0	0	16.8	1	0	1	1	2.17933	0	0	0	14
1015	1	0	0	0	0	3	0	0	0	0	0	0	0	0	17.2	1	0	0	1	2.02053	1	0	0	31
2018	0	1	0	0	0	2	0	0	0	0	0	0	0	0	17.1	1	0	0	1	0.651609	1	0	0	29
10010	1		0	0	0	2	0	0	0	0	0	0	0	0	16.8	1	1	0	0	0.648871	1	0	0	31
11018	1	1	0	0	0	3	0	0	0	0	0	0	0	0	21.9	2	1	0	1	0.928131	1	0	0	38
10001	0		0	0	0	4	0	0	0	0	0	0	0	0	17.7	2	1	0	0	2.74606	1	0	0	22
2006	1	0	0	0	0	2	0	0	0	0	0	0	0	0	19.7	2	0	0	1	1.25941	1	0	0	1
2015	1	0	0	0	0	3	0	0	0	0	0	0	0	0	18.8	2	0	0	1	1.86174	0	0	0	19
11016	0	0	0	0	0	2	0	1	0	1	0	0	0	0	18.3	2	1	0	1	1.8371	1	0	1	31
10006	0	1	0	0	0	3	0	1	1	0	0	0	0	0	16.3	1	1	1	0	1.3744	1	0	1	30
11002	1	0	0	0	0	3	0	0	0	0	0	0	0	0	18.5	2	1	0	1	2.05065	0	0	0	28
2016	1	1	0	0	0	2	0	0	0	0	0	0	0	0	20.8	2	0	0	1	1.4976	0	0	0	36
1008	0	1	0	0	0	4	0	0	0	0	0	0	0	0	16.8	1	0	0	0	2.2423	1	0	0	29
10006	0	1	0	0	0	3	0				0	0	0	0	19.1	2	1	1	0	0.550308	1	0		19
11003	0	1	0	0	0	3	0	0	0	0	0	0	0	0	17.3	1	1	0	0	0.72553	1	0	0	34
10013	1	1	0	0	0	2	0	0	0	1	0	0	0	0	21.9	2	1	0	0	1.15537	0	0	1	29
1009	0	0	0	0	0	4	0	0	0	0	0	0	0	0	17.7	2	0	0	0	3.06365	1	0	0	35
11001	1	1	0	0	0	3	0	0	0	1	0	0	0	0	15.6	1	1	0	1	1.62628	1	0	1	2
11012	0	0	0	1	0	3	1				0	0	0	0	14.3	0	1	0	1	0.780287	1	0		100
1008	0	1	1	0	0	4	1	0	0	0	0	0	0	0	16.9	2	0	0	0	1.91102	0	0	0	26
2015	1	0	0	0	0	3	0	0	0	0	0	0	0	0	18.9	2	0	0	1	2.38741	1	0	0	30
2011	1	0	0	0	0	3	0	0	0	0	0	0	0	0	20.6	2	0	0	1	2.79535	0	0	0	23
11008	1	1	0	0	0	3	0	0	0	0	0	0	0	0	17.3	2	1	0	1	1.70568	0	0	0	16
11005	0	0	0	0	0	4	0	0	0	0	0	0	0	0	17.4	2	1	0	1	2.33539	1	0	0	28
2006	1	0	0	0	0	2	0	0	0	0	0	0	0	0	23.4	2	0	0	1	0.594114	1	0	0	30
1013	1	0	0	0	0	3	0	0	0	0	0	0	0	0	18.9	2	0	0	0	1.92745	0	0	0	32
11017	1	0	0	1	0	4	1				0	0	0	0	21.3	2	1	0	1	2.20397	1	0		86
10011	1	0	0	0	0	3	0				0	0	0	0	19.4	2	1	0	0	1.76044	1	0		98
2003	1	0	0	0	0	3	0	0	0	0	0	0	0	0	17.2	1	0	1	1	1.60986	0	0	0	32
1009	0	0	0	0	0	4	0	0	1	0	0	1	0	0	15.5	1	0	0	0	2.29706	1	0	1	30
10019	1	1	0	0	0	3	0	0	0	0	0	0	0	1	19.4	2	1	1	0	2.33539	1	0	0	32
1005	0	0	0	0	0	3	0	0	0	0	0	0	0	0	16.2	1	0	0	1	2.42847	0	0	0	33
1005	0	0	0	0	0	3	0	0	0	0	0	0	0	0	17.4	2	0	0	1	2.10267	0	0	0	33
10005	0	1	0	0	0	3	0				0	0	0	1	19.5	2	1	0	0	0.569473	1	0		15
2015	1	0	0	0	0	3	0	0	0	0	0	0	0	0	18.8	2	0	0	1	1.80972	0	0	0	28
2004	1	0	0	0	0	3	0	0	0	0	0	0	0	0	18.8	2	0	0	1	1.7796	0	0	0	19
10014	0	1	0	0	0	3	0	0	0	1	0	0	0	0	16.8	1	1	0	0	1.87817	0	0	1	33
11004	0		0	0	0	4	0	0	0	0	0	0	0	0	17.4	2	1	0	1	2.59548	1	0	0	7
2013	1	0	1	1	0	4	1	0	0	0	0	0	0	0	21.1	2	0	0	1	2.0616	0	0	0	26
1005	0	0	0	0	0	3	0	0	0	0	0	0	0	0	17.8	2	0	0	1	2.01232	0	0	0	35
10014	0	1	0	0	0	3	0	0	0	0	0	0	0	0	17.4	2	1	0	0	2.20671	1	0	0	30
2008	1	0	0	0	0	3	0	0	0	0	0	0	0	0	16.8	1	0	0	1	2.28884	0	0	0	29
1006	0	1	0	0	0	3	0	0	0	0	0	0	0	0	17.8	2	0	0	0	1.44832	1	0	0	29
2001	1	0	0	0	0	2	0	0	0	0	0	0	0	0	20.8	2	0	0	0	2.07255	0	0	0	31
10006	0	1	0	0	0	3	0	0	0	0	0	0	0	0	21.3	2	1	1	0	0.969199	0	0	0	24
10015	1	1	0	0	0	3	0	0	0	0	0	0	0	0	17.8	2	1	0	0	1.47844	1	0	0	28
11006	0	1	0	0	0	3	0	1	0	0	0	0	0	0	18.8	2	1	0	1	1.3963	1	0	1	32
10007	0	1	0	0	0	3	0	0	0	0	0	0	0	0	18.3	2	1	1	0	1.70568	1	0	0	23
10004	0	1	0	1	0	2	1	1	1	0	0	0	0	0	17.3	2	1	1	0	1.67283	1	0	1	29
11015	1	1	0	0	0	2	0	0	0	0	0	0	0	0	17.6	2	1	0	1	2.02875	1	0	0	32
2017	1	0	0	0	0	3	0	0	0	0	0	0	0	0	22.3	2	0	0	1	2.70773	0	0	0	4
10004	0	1	0	1	1	2	1	0	0	0	0	0	0	0	18.3	2	1	1	0	1.33333	1	0	0	20
10004	0	1	0	0	0	2	0	0	0	0	0	0	0	0	18.3	2	1	1	0	1.27584	0	0	0	32
2003	1	0	0	0	0	3	0	0	0	0	0	0	0	0	16.8	1	0	1	1	2.26146	0	0	0	30
2013	1	0	0	0	0	4	0	1	1	0	0	0	0	0	20.2	2	0	0	1	2.14648	1	0	1	31
10018	1		0	0	0	0	0				0	0	0	0	14.2	0	1	1	0	1.02943	0	0		124
11017	1	0	0	0	0	4	0	0	0	0	0	0	0	0	17.2	2	1	0	1	2.45311	1	0	0	27
1004	1	0	0	1	0	4	1	0	0	0	0	0	0	0	16	1	0	0	1	2.29158	1	0	0	27
10015	1	1	0	0	0	3	0	0	0	0	0	0	0	1	20.8	2	1	0	0	2.2204	1	0	0	30
1012	0	0	0	0	0	3	0	0	0	0	0	0	0	0	18.4	2	0	0	0	1.87269	0	0	0	1
2018	0	1	0	0	0	2	0	0	0	0	0	0	0	0	18.4	2	0	0	1	0.900753	0	0	0	33
1003	0	1	0	0	0	0	0	0	0	0	0	0	0	0	16.4	1	0	0	1	1.92197	0	0	0	29
2011	1	0	0	0	0	3	0	0	0	1	0	0	0	0	18.1	2	0	0	1	2.9514	0	0	1	31
2013	1	0	0	1	0	4	1	0	0	0	0	0	0	0	19.7	2	0	0	1	2.49144	1	0	0	30
1017	1	1	0	0	0	3	0	0	0	0	0	0	0	0	17.3	2	0	0	0	3.00616	1	0	0	32
2018	0	1	0	0	0	2	0	0	0	0	0	0	0	0	17.6	1	0	0	1	0.572211	1	0	0	33
1006	0	1	0	0	0	3	0	0	0	0	0	0	0	0	16.8	1	0	0	0	0.873374	1	0	0	32
10006	0	1	0	0	0	3	0	0	0	0	0	0	0	0	21.5	2	1	1	0	0.637919	1	0	0	28
10009	0	0	0	0	0	3	0	0	0	0	0	0	0	0	18.1	2	1	0	0	1.23751	1	0	0	32
2008	1	0	0	0	0	3	0	0	0	0	0	0	0	0	16	1	0	0	1	2.36824	1	0	0	1
2014	1	0	0	0	0	3	0	0	0	0	0	0	0	0	18.8	2	0	0	1	1.0486	1	0	0	31
2011	1	0	0	0	0	3	0	0	0	0	0	0	0	0	17.3	2	0	0	1	3.03628	0	0	0	31
1015	1	0	0	0	0	3	0	0	0	0	0	0	0	0	15.6	1	0	0	1	1.28405	1	0	0	32
10016	0	1	0	0	0	3	0	0	0	0	0	0	0	0	16.4	1	1	1	0	2.07255	1	0	0	17
10003	1	1	0	0	0	3	0	0	0	0	0	0	0	0	18.9	2	1	0	0	2.76797	1	0	0	32
1015	1	0	0	0	0	3	0				0	0	0	0	14.9	0	0	0	1	1.10883	1	0		91
11016	0	0	0	0	0	2	0	0	0	0	0	0	0	0	19.5	2	1	0	1	1.16632	0	0	0	28
10009	0	0	0	1	0	3	1	0	0	0	0	1	0	0	18.4	2	1	0	0	1.99042	1	0	0	35
2009	1	1	0	0	0	3	0	0	0	0	0	0	0	0	21.3	2	0	0	1	1.50308	0	0	0	34
2008	1	0	0	0	0	3	0	0	0	0	0	0	0	0	20.3	2	0	0	1	1.88364	0	0	0	32
2014	1	0	0	0	0	3	0	0	0	0	0	0	0	0	18.8	2	0	0	1	1.54689	0	0	0	32
2016	1	1	0	0	0	2	0	0	0	0	0	0	0	0	20.2	2	0	0	1	1.39904	0	0	0	29
10013	1	1	0	0	0	2	0	0	0	0	0	0	0	0	18.9	2	1	0	0	0.5859	1	0	0	30
10013	1	1	0	0	0	2	0	0	0	0	0	0	0	0	20	2	1	0	0	0.755647	1	0	0	33
2017	1	0	0	0	1	3	1	1	0	1	0	0	0	0	19.4	2	0	0	1	2.87201	1	0	1	12
10013	1	1	0	0	0	2	0	0	0	0	0	0	0	0	23.1	2	1	0	0	1.40452	1	0	0	32
11012	0	0	0	0	0	3	0	0	1	0	0	0	0	0	14.3	0	1	0	1	0.873374	1	0	1	34
10018	1		0	0	0	0	0	0	0	0	0	0	0	1	19.2	2	1	1	0	1.93566	1	0	0	31
2005	1	0	0	0	0	4	0	0	0	0	0	0	0	0	20.8	2	0	0	1	2.56537	0	0	0	34
11008	1	1	0	0	0	3	0	0	1	1	0	0	0	0	19.2	2	1	0	1	1.95209	0	0	1	29
2013	1	0	0	0	0	4	0	0	0	0	0	0	0	0	20.8	2	0	0	1	1.99042	0	0	0	29
10013	1	1	0	0	0	2	0	0	0	0	0	1	0	0	21.3	2	1	0	0	1.31691	1	0	0	25
1008	0	1	0	0	0	4	0	0	0	0	0	0	0	0	16.4	1	0	0	0	1.7577	1	0	0	30
11003	0	1	0	0	0	3	0	0	0	0	0	1	0	0	20.1	2	1	0	0	0.991102	1	0	0	40
11001	1	1	0	0	0	3	0	0	0	0	0	0	0	0	15.9	1	1	0	1	1.04586	1	0	0	24
10002	0	0	0	0	0	3	0	0	0	0	0	0	0	1	18.9	2	1	0	0	3.31006	1	0	0	28
10019	1	1	0	0	0	3	0	0	0	0	0	1	0	0	19.3	2	1	1	0	1.76318	0	0	0	29
11007	1	1	0	0	0	3	0	0	0	0	0	0	0	0	16	1	1	0	1	0.939083	1	0	0	39
10016	0	1	0	0	0	3	0				0	0	0	0	12.7	0	1	1	0	1.59069	1	0		104
10002	0	0	0	0	0	3	0	0	0	0	0	0	0	1	15.9	1	1	0	0	2.9076	0	0	0	25
10002	0	0	0	0	0	3	0	0	0	0	0	0	0	1	16.2	1	1	0	0	2.83915	0	0	0	1
1008	0	1	0	0	0	4	0	0	0	0	0	0	0	0	16.4	1	0	0	0	2.33265	1	0	0	33
2007	0	0	0	0	0	4	0	0	0	0	0	0	0	0	14.8	1	0	0	0	2.51882	1	0	0	33
11006	0	1	0	0	0	3	0				0	0	0	0	14.2	0	1	0	1	0.561259	0	0		112
11013	1	0	0	0	0	4	0	0	0	0	0	0	0	0	16.4	1	1	0	0	2.45038	1	0	0	29
2012	1	1	0	0	0	3	0	0	0	0	0	0	0	0	16.8	1	0	0	0	1.83436	0	0	0	1
1005	0	0	0	0	0	3	0	0	0	0	0	0	0	0	16.8	1	0	0	1	1.9165	0	0	0	29
1011	0	1	0	0	0	1	0	0	0	0	0	0	0	0	16.4	1	0	0	0	1.16085	1	0	0	29
10010	1		0	0	0	2	0				0	0	0	0	15.8	0	1	0	0	0.563997	1	0		46
11017	1	0	0	0	0	4	0	0	1	1	0	0	0	0	17.7	2	1	0	1	3.02806	1	0	1	28
1003	0	1	0	0	0	0	0	0	0	0	0	0	0	0	15.6	1	0	0	1	1.76044	0	0	0	32
11016	0	0	0	0	0	2	0				0	0	0	0	18.2	2	1	0	1	1.00753	0	0		116
2007	0	0	0	0	0	4	0	0	0	0	0	0	0	0	15.9	1	0	0	0	2.17933	0	0	0	29
11013	1	0	0	0	1	4	1	0	0	0	0	0	0	0	16.9	1	1	0	0	2.87201	1	0	0	8
11014	0		0	0	0	3	0	0	0	0	0	0	0	1	19.3	2	1	0	0	2.01232	0	0	0	1
10016	0	1	0	0	0	3	0	0	0	0	0	0	0	0	17.4	2	1	1	0	2.18207	0	0	0	40
1011	0	1	0	0	0	1	0	0	0	0	0	0	0	0	14.7	0	0	0	0	0.506502	1	0	0	35
11006	0	1	0	0	0	3	0	0	0	0	0	0	0	0	15.4	1	1	0	1	0.980151	0	0	0	16
10001	0		0	0	0	4	0	0	0	0	0	0	0	0	17.4	2	1	0	0	3.01437	1	0	0	23
1013	1	0	0	0	1	3	1				0	0	0	0	17.8	1	0	0	0	1.26215	1	0		93
10012	0	1	0	0	0	4	0	0	0	0	0	0	0	0	15.6	1	1	1	0	1.97947	1	0	0	23
10014	0	1	0	0	1	3	1	0	0	0	0	0	0	0	17.2	2	1	0	0	1.78782	1	0	0	22
1007	1	1	0	0	0	4	0	0	0	0	0	0	0	0	16.8	1	0	0	0	2.13826	1	0	0	30
10005	0	1	0	1	0	3	1	0	1	1	0	0	0	1	23	2	1	0	0	1.14442	0	0	1	31
10012	0	1	0	0	1	4	1	0	0	0	0	0	0	0	18.9	2	1	1	0	2.22861	1	0	0	18
2015	1	0	0	0	0	3	0	0	0	0	0	0	0	0	18.5	2	0	0	1	2.47502	1	0	0	32
11009	0	1	0	0	0	3	0	0	0	0	0	0	0	0	16.4	1	1	0	1	1.58522	1	0	0	34
11003	0	1	0	0	0	3	0	0	0	0	0	0	0	0	18.8	2	1	0	0	0.881588	1	0	0	27
11008	1	1	0	0	0	3	0				0	0	0	0	31.7	2	1	0	1	1.28679	1	0		86
10012	0	1	0	0	0	4	0	0	0	0	0	0	0	0	14.5	1	1	1	0	1.9165	1	0	0	27
11017	1	0	0	0	0	4	0	0	0	0	0	0	0	0	18.1	2	1	0	1	2.5681	0	0	0	2
2001	1	0	0	0	0	2	0	0	0	0	0	0	0	0	17	1	0	0	0	2.41752	0	0	0	33
10002	0	0	0	0	0	3	0	0	0	0	0	0	0	1	16.8	1	1	0	0	2.97604	1	0	0	25
11001	1	1	0	0	0	3	0	0	0	0	0	1	0	0	21.2	2	1	0	1	1.21834	1	0	0	28
10011	1	0	0	0	0	3	0	0	0	0	0	0	0	0	19.4	2	1	0	0	1.86448	1	0	0	38
2018	0	1	0	0	0	2	0	0	0	0	0	0	0	0	16.3	1	0	0	1	1.13895	0	0	0	2
10003	1	1	0	0	0	3	0	0	0	0	0	0	0	0	18.4	2	1	0	0	2.40383	1	0	0	26
2009	1	1	0	0	0	3	0	1	0	1	0	0	0	0	18.1	2	0	0	1	1.74127	1	0	1	30
1004	1	0	0	0	0	4	0	0	1	0	0	0	0	0	16.5	1	0	0	1	2.62286	1	0	1	28
2018	0	1	0	0	0	2	0				0	0	0	0	17.6	1	0	0	1	0.481862	1	0		54
2003	1	0	0	0	0	3	0	0	0	1	0	0	0	0	16.8	1	0	1	1	2.01232	0	0	1	25
11015	1	1	0	0	0	2	0	0	0	0	0	0	0	0	17.2	1	1	0	1	2.09446	0	0	0	24
11009	0	1	0	0	0	3	0	0	0	0	0	0	0	0	18.1	2	1	0	1	1.66461	0	0	0	16
1018	0	0	0	0	0	0	0	0	0	0	0	0	0	0	17.7	2	0	0	1	2.80356	0	0	0	18
1009	0	0	0	0	0	4	0	0	0	0	0	0	0	0	15.1	1	0	0	0	2.47228	1	0	0	28
11016	0	0	0	0	0	2	0	0	0	0	0	0	0	0	18.8	2	1	0	1	1.54141	0	0	0	42
10015	1	1	0	1	0	3	1	0	0	0	0	1	0	1	21.3	2	1	0	0	2.05065	1	0	0	8
10017	0	1	0	0	0	4	0	0	0	0	0	0	0	1	13.5	0	1	0	0	2.06434	1	0	0	30
2008	1	0	0	0	0	3	0				0	0	0	0	20.8	2	0	0	1	1.61807	0	0		117
11009	0	1	0	0	0	3	0	0	0	0	0	0	0	0	15.6	1	1	0	1	1.91376	0	0	0	30
11019	1	1	0	1	0	0	1	0	0	0	0	0	0	0	21.9	2	1	0	0	1.7577	1	0	0	33
1018	0	0	0	1	0	0	1	0	0	0	0	0	0	0	18.1	2	0	0	1	3.04997	0	0	0	22
10002	0	0	0	0	0	3	0	0	0	0	0	0	0	1	17.7	2	1	0	0	3.14579	0	0	0	31
11019	1	1	0	0	0	0	0	0	0	0	0	0	0	0	23.1	2	1	0	0	1.35797	0	0	0	23
2017	1	0	0	0	0	3	0	0	0	0	0	0	0	0	16	1	0	0	1	3.20329	0	0	0	31
10014	0	1	0	0	0	3	0	0	0	0	0	0	0	0	18.3	2	1	0	0	1.95209	0	0	0	27
11014	0		0	0	0	3	0	0	0	0	0	0	0	0	19.7	2	1	0	0	2.55168	1	0	0	28
11001	1	1	0	0	0	3	0	0	0	0	0	0	0	0	18.8	2	1	0	1	1.31417	0	0	0	21
2011	1	0	0	0	0	3	0	0	0	0	0	0	0	0	20.4	2	0	0	1	2.73238	0	0	0	1
10016	0	1	0	1	0	3	1	0	0	0	0	0	0	0	18.9	2	1	1	0	2.41478	1	0	0	29
1015	1	0	0	0	0	3	0	0	0	0	0	0	0	0	17.2	1	0	0	1	1.45106	1	0	0	33
1005	0	0	0	0	0	3	0	0	0	0	0	0	0	0	15.9	1	0	0	1	2.59001	1	0	0	2
2017	1	0	0	0	0	3	0	0	0	0	0	0	0	0	24	1	0	0	1	2.45311	0	0	0	30
10015	1	1	0	0	0	3	0	0	0	0	0	0	0	0	19	2	1	0	0	1.56605	1	0	0	32
1002	0	1	0	0	0	3	0	0	0	0	0	0	0	0	18.6	2	0	0	1	1.7002	0	0	0	22
2007	0	0	0	0	0	4	0	0	1	0	0	0	0	0	13.8	0	0	0	0	1.96578	0	0	1	3
1013	1	0	0	0	0	3	0	0	0	0	0	0	0	0	18	2	0	0	0	2.08898	0	0	0	29
1004	1	0	0	0	0	4	0	0	0	0	0	0	0	0	17.3	2	0	0	1	2.46133	0	0	0	32
11016	0	0	1	0	1	2	1	0	0	0	0	0	0	0	18.3	2	1	0	1	1.75222	1	0	0	11
1003	0	1	0	0	0	0	0	0	0	0	0	0	0	0	13.1	0	0	0	1	1.35524	0	0	0	31
10016	0	1	0	0	0	3	0	0	0	0	0	0	0	0	14.1	0	1	1	0	1.67283	1	0	0	30
10001	0		0	0	0	4	0				0	0	0	0	17.3	2	1	0	0	2.49692	1	0		94
11001	1	1	0	1	0	3	1	1	1	1	0	0	0	0	18.8	2	1	0	1	1.45927	0	0	1	25
10013	1	1	0	0	0	2	0	0	0	0	0	0	0	0	19.6	2	1	0	0	1.24846	1	0	0	13
10016	0	1	0	0	0	3	0	0	0	0	0	0	0	0	14.9	1	1	1	0	2.02601	0	0	0	34
1016	0	1	0	0	0	4	0				0	0	0	0	14.2	0	0	0	1	1.60712	1	0		45
2013	1	0	0	0	0	4	0	0	1	0	0	0	0	0	20.8	2	0	0	1	1.76044	1	0	1	34
1012	0	0	0	0	0	3	0				0	0	0	0	16.7	1	0	0	0	1.18549	0	0		118
2002	0	1	1	1	1	3	1	0	0	0	0	0	0	0	23	2	0	0	1	1.66461	1	0	0	2
2016	1	1	0	0	0	2	0	0	0	0	0	0	0	0	18.3	2	0	0	1	1.24846	0	0	0	3
1001	0	1	0	0	0	2	0	0	0	0	0	0	0	0	21.5	2	0	0	1	0.95551	1	0	0	34
2015	1	0	0	0	0	3	0	0	0	0	0	0	0	0	19.4	2	0	0	1	2.22587	1	0	0	28
2006	1	0	0	0	0	2	0	0	0	0	0	0	0	0	20.4	2	0	0	1	0.930869	0	0	0	22
1003	0	1	0	0	0	0	0	0	0	0	0	0	0	0	14.4	0	0	0	1	1.43737	0	0	0	30
2017	1	0	0	0	1	3	1	0	0	1	0	0	0	0	17.2	2	0	0	1	2.95414	0	0	1	40
1009	0	0	0	0	0	4	0	0	0	0	0	0	0	0	17.3	2	0	0	0	2.71595	0	0	0	27
2017	1	0	0	0	0	3	0	0	0	0	0	0	0	0	22.9	2	0	0	1	2.62012	0	0	0	27
1018	0	0	0	0	0	0	0				0	0	0	0	17.4	2	0	0	1	2.31348	0	0		122
11007	1	1	0	0	0	3	0	0	0	0	0	0	0	0	16.4	1	1	0	1	1.19097	0	0	0	17
2010	0	0	0	0	0	4	0				0	0	0	0	17.5	2	0	0	1	1.59891	1	0		10
10018	1		0	0	0	0	0	0	0	0	0	0	0	0	16.4	1	1	1	0	1.46475	0	0	0	34
11018	1	1	0	0	0	3	0	0	0	0	0	0	0	0	16	1	1	0	1	1.0924	0	0	0	22
11004	0		0	0	0	4	0				0	0	0	0	12.7	0	1	0	1	1.85079	1	0		87
1002	0	1	0	0	0	3	0	0	0	0	0	0	0	0	17.4	1	0	0	1	1.12526	0	0	0	31
2015	1	0	0	0	0	3	0	0	0	0	0	0	0	0	20.3	2	0	0	1	1.97673	0	0	0	29
2003	1	0	0	0	0	3	0	0	0	0	0	0	0	0	17.2	1	0	1	1	1.52225	0	0	0	33
1014	0	0	0	0	0	4	0	0	0	0	0	1	0	0	18.1	2	0	0	1	3.46064	1	0	0	26
10017	0	1	0	0	0	4	0	0	0	0	0	0	0	1	12.6	0	1	0	0	2.33265	0	0	0	4
2015	1	0	0	0	0	3	0				0	0	0	0	17.6	2	0	0	1	1.56058	0	0		125
10017	0	1	0	0	0	4	0	0	1	0	0	0	0	1	17.7	2	1	0	0	2.56263	0	0	1	35
11012	0	0	0	0	0	3	0	0	0	0	0	0	0	0	16.3	1	1	0	1	1.04038	1	0	0	33
2014	1	0	0	0	0	3	0	0	0	0	0	0	0	0	18.8	2	0	0	1	0.963723	1	0	0	37
10016	0	1	0	0	0	3	0	0	0	0	0	0	0	0	13.4	0	1	1	0	1.8371	1	0	0	32
11014	0		0	0	0	3	0	0	0	0	0	0	0	0	22.5	2	1	0	0	2.38467	1	0	0	7
10006	0	1	0	0	0	3	0	0	0	1	0	0	0	0	15.6	1	1	1	0	1.21287	0	0	1	32
11009	0	1	0	0	0	3	0	0	0	0	0	0	0	0	18.4	2	1	0	1	2.10814	0	0	0	35
10014	0	1	0	0	0	3	0	1	1	1	0	0	0	0	17.8	2	1	0	0	2.12457	1	0	1	32
11016	0	0	0	0	0	2	0	0	0	0	0	0	0	0	18.8	2	1	0	1	1.37988	0	0	0	4
11001	1	1	0	0	0	3	0	0	0	0	0	0	0	0	17.4	1	1	0	1	1.14168	1	0	0	35
10006	0	1	0	0	0	3	0	0	0	0	0	0	0	0	20.8	2	1	1	0	0.722793	1	0	0	31
11011	0	1	0	0	0	3	0	0	0	0	0	0	0	0	17.8	2	1	0	1	1.3525	0	0	0	24
10010	1		0	0	0	2	0	0	0	0	0	0	0	0	17.3	1	1	0	0	1.31417	0	0	0	27
11019	1	1	0	0	0	0	0	0	0	0	0	0	0	0	19.8	2	1	0	0	1.16359	0	0	0	29
1009	0	0	0	0	1	4	1	0	0	0	0	0	0	0	18.1	2	0	0	0	2.8063	0	0	0	33
10001	0		0	0	0	4	0	0	0	0	0	0	0	0	18.1	2	1	0	0	3.09103	1	0	0	28
10002	0	0	0	0	0	3	0	0	0	0	0	0	0	1	18.9	2	1	0	0	3.2334	1	0	0	9
1004	1	0	0	0	0	4	0	0	1	0	0	0	0	0	17.3	2	0	0	1	2.37372	0	0	1	30
11006	0	1	1	0	0	3	1	0	0	0	0	0	0	0	20.6	2	1	0	1	1.30869	1	0	0	7
11009	0	1	0	1	0	3	1	0	0	0	0	1	0	0	16.4	1	1	0	1	2.1629	0	0	0	23
11018	1	1	1	1	1	3	1	0	0	0	0	0	0	0	17.2	1	1	0	1	1.16906	1	0	0	28
10017	0	1	0	0	0	4	0	0	0	0	0	0	0	1	18.1	2	1	0	0	2.73238	1	0	0	29
1004	1	0	0	0	0	4	0	0	0	0	0	0	0	0	16.8	1	0	0	1	2.21766	0	0	0	24
1011	0	1	0	0	0	1	0	0	0	0	0	0	0	0	17.1	1	0	0	0	0.410678	1	0	0	29
11005	0	0	0	0	0	4	0	0	0	0	0	0	0	0	15.2	1	1	0	1	2.04791	1	0	0	41
10013	1	1	0	0	0	2	0				0	0	0	0	17.8	1	1	0	0	0.503765	1	0		50
2010	0	0	0	0	0	4	0	0	0	0	0	0	0	0	16.8	1	0	0	1	1.84805	1	0	0	21
10018	1		0	0	0	0	0	0	0	0	0	0	0	0	15.2	1	1	1	0	1.27584	0	0	0	32
1017	1	1	0	0	0	3	0	0	0	1	0	0	0	0	15.6	1	0	0	0	2.17112	1	0	1	25
10010	1		0	0	0	2	0	0	0	0	0	0	0	0	18.1	2	1	0	0	1.3963	0	0	0	30
10018	1		0	1	1	0	1	0	0	0	1	1	0	1	18.1	2	1	1	0	1.51403	1	0	0	18
10004	0	1	0	0	0	2	0	0	0	0	0	0	0	0	16.8	1	1	1	0	1.01027	1	0	0	28
10010	1		0	0	0	2	0	0	0	0	0	0	0	0	16.3	1	1	0	0	0.758385	1	0	0	40
10018	1		0	0	0	0	0	0	1	0	0	0	0	1	19.2	2	1	1	0	1.85079	1	0	1	28
11015	1	1	0	0	0	2	0				0	0	0	0	19.6	2	1	0	1	1.53046	0	0		116
2008	1	0	0	0	0	3	0	0	0	0	0	0	0	0	19.4	2	0	0	1	2.12183	0	0	0	31
2014	1	0	0	0	0	3	0	0	0	0	0	0	0	0	18.3	2	0	0	1	1.13347	1	0	0	31
2013	1	0	0	1	0	4	1	0	1	0	0	1	0	0	21.3	2	0	0	1	1.66735	1	0	1	37
11015	1	1	0	0	0	2	0	0	0	0	0	0	0	0	18.9	2	1	0	1	2.42847	1	0	0	35
11003	0	1	0	0	0	3	0	0	0	0	0	0	0	0	21.3	2	1	0	0	1.05407	0	0	0	16
2009	1	1	0	1	0	3	1	0	0	0	0	1	0	0	19.2	2	0	0	1	1.82615	1	0	0	31
1004	1	0	0	0	0	4	0	0	0	0	0	0	0	0	17.2	1	0	0	1	2.13552	1	0	0	32
2013	1	0	0	0	0	4	0	0	0	0	0	0	0	0	17.7	2	0	0	1	2.31348	1	0	0	8
2012	1	1	0	0	0	3	0	0	0	0	0	0	0	0	18.8	2	0	0	0	1.74401	0	0	0	32
1018	0	0	0	0	0	0	0	0	0	0	0	0	0	0	16.8	1	0	0	1	2.64476	0	0	0	33
1013	1	0	0	0	0	3	0	0	0	0	0	0	0	0	16.8	1	0	0	0	1.60164	1	0	0	29
2012	1	1	0	0	0	3	0	0	0	0	0	0	0	0	17	1	0	0	0	2.08624	0	0	0	35
2009	1	1	0	0	0	3	0	0	0	0	0	0	0	0	17.4	1	0	0	1	1.00753	0	0	0	35
10019	1	1	0	0	0	3	0	0	0	0	0	1	0	0	19.3	2	1	1	0	1.86448	0	0	0	3
2012	1	1	0	0	0	3	0	0	0	0	0	0	0	0	18.6	2	0	0	0	1.58795	0	0	0	29
2005	1	0	0	0	0	4	0	0	0	0	0	0	0	0	22.9	2	0	0	1	2.30527	0	0	0	30
11018	1	1	0	0	0	3	0	0	0	0	0	0	0	0	18.1	1	1	0	1	1.013	1	0	0	31
10018	1		0	0	0	0	0	0	1	0	0	0	0	0	13.9	0	1	1	0	1.18823	0	0	1	25
11007	1	1	0	0	1	3	1	0	1	1	0	0	0	0	17.2	1	1	0	1	1.36071	1	0	1	20
2006	1	0	0	0	0	2	0	0	1	0	0	0	0	0	20.8	2	0	0	1	1.17728	0	0	1	27
11012	0	0	0	0	0	3	0	0	0	0	0	0	0	0	19.3	2	1	0	1	1.44832	0	0	0	33
2014	1	0	0	0	0	3	0				0	0	0	0	18.8	2	0	0	1	0.87885	1	0		44
11002	1	0	0	0	0	3	0	0	0	0	0	0	0	0	16	1	1	0	1	1.5551	0	0	0	16
2008	1	0	0	0	0	3	0	0	0	0	0	0	0	0	20.3	2	0	0	1	2.03696	0	0	0	22
11001	1	1	0	0	1	3	1	0	1	0	0	0	0	0	16	1	1	0	1	1.54689	0	0	1	32
2012	1	1	0	0	0	3	0	0	0	0	0	0	0	0	17.4	2	0	0	0	1.99042	0	0	0	27
11007	1	1	0	0	0	3	0	0	0	0	0	0	0	0	15.2	0	1	0	1	1.02943	1	0	0	33
10016	0	1	0	0	0	3	0	0	0	0	0	1	0	0	18.9	2	1	1	0	2.33539	1	0	0	13
1014	0	0	0	0	0	4	0	0	0	0	0	0	0	0	21.9	2	0	0	1	2.8857	0	0	0	28
2005	1	0	0	0	0	4	0	0	0	0	0	0	0	0	19.4	2	0	0	1	2.72142	0	0	0	29
2009	1	1	0	0	0	3	0	0	0	0	0	0	0	0	18.6	2	0	0	1	1.577	0	0	0	27
10019	1	1	0	0	0	3	0	1	1	0	0	0	0	1	19.4	2	1	1	0	2.08898	0	0	1	34
2002	0	1	0	0	0	3	0	0	0	0	0	0	0	0	25.6	2	0	0	1	1.50856	0	0	0	29
11014	0		0	0	0	3	0	0	0	0	0	0	0	0	22.5	2	1	0	0	2.13826	1	0	0	23
10016	0	1	0	0	0	3	0	0	0	0	0	0	0	0	13.4	0	1	1	0	1.93292	0	0	0	1
10013	1	1	0	0	0	2	0	0	0	0	0	0	0	0	20	2	1	0	0	0.845996	0	0	0	1
11011	0	1	0	0	0	3	0				0	0	0	0	20.4	2	1	0	1	0.911704	1	0		85
2004	1	0	0	0	0	3	0	0	0	0	0	0	0	0	17.6	2	0	0	1	1.68378	0	0	0	25
10018	1		0	1	0	0	1	0	0	0	0	0	0	1	17.6	2	1	1	0	1.77413	1	0	0	13
10014	0	1	0	0	0	3	0	0	0	0	0	0	0	0	15.6	1	1	0	0	1.39904	1	0	0	35
11019	1	1	0	0	0	0	0	0	0	0	0	0	0	0	21.8	2	1	0	0	1.25667	0	0	0	34
10010	1		0	0	0	2	0	0	0	0	0	0	0	0	18.3	2	1	0	0	1.05133	0	0	0	32
11013	1	0	0	0	0	4	0	0	0	0	0	0	0	0	16.8	1	1	0	0	2.37098	1	0	0	21
11006	0	1	0	0	0	3	0	0	0	0	0	0	0	0	17.4	1	1	0	1	1.0705	1	0	0	33
10015	1	1	0	0	0	3	0	1	0	0	0	0	0	1	19.2	2	1	0	0	1.89186	0	0	1	35
1009	0	0	0	0	0	4	0	0	0	0	0	0	0	0	17.3	2	0	0	0	3.1321	1	0	0	25
11013	1	0	0	0	0	4	0	0	0	0	0	0	0	0	18.9	2	1	0	0	2.70226	0	0	0	28
11011	0	1	0	0	0	3	0	0	0	0	0	0	0	0	19.3	2	1	0	1	1.08419	1	0	0	28
10006	0	1	1	1	0	3	1	0	0	0	0	0	0	0	17.3	1	1	1	0	1.29227	1	0	0	5
10002	0	0	0	0	0	3	0	0	0	0	0	0	0	1	14.2	0	1	0	0	2.57358	1	0	0	33
2005	1	0	0	0	0	4	0	0	0	0	0	0	0	0	18.5	2	0	0	1	2.89391	0	0	0	33
11003	0	1	0	0	0	3	0	0	0	0	0	0	0	0	21.3	2	1	0	0	1.13621	1	0	0	30
1010	0	0	0	0	0	4	0	0	0	0	0	0	0	0	17.3	2	0	0	0	2.14374	0	0	0	33
1003	0	1	0	0	0	0	0	0	0	0	0	0	0	0	14.1	0	0	0	1	1.59069	0	0	0	26
1012	0	0	0	0	0	3	0	0	0	0	0	0	0	0	17.2	1	0	0	0	1.44832	0	0	0	28
2018	0	1	0	0	0	2	0	0	0	0	0	0	0	0	15.1	1	0	0	1	1.05955	0	0	0	41
2010	0	0	0	0	0	4	0	0	0	0	0	0	0	0	17.2	2	0	0	1	1.79055	1	0	0	34
10004	0	1	0	0	0	2	0	0	0	0	0	0	0	0	17.3	1	1	1	0	0.933607	1	0	0	36
10004	0	1	0	0	0	2	0	0	0	0	0	0	0	0	16.9	1	1	1	0	1.08419	1	0	0	27
2017	1	0	0	0	0	3	0	0	0	0	0	0	0	0	23.4	2	0	0	1	2.5462	0	0	0	34
10014	0	1	0	0	0	3	0	0	0	0	0	0	0	0	16	1	1	0	0	1.65092	0	0	0	2
11012	0	0	1	1	1	3	1	0	0	0	0	0	0	0	17.9	2	1	0	1	1.28953	1	0	0	34
10017	0	1	0	0	0	4	0	0	0	0	0	0	0	1	13.9	0	1	0	0	2.40931	0	0	0	28
11002	1	0	0	0	0	3	0	0	0	0	0	0	0	0	17.4	2	1	0	1	1.63723	1	0	0	30
11018	1	1	0	0	0	3	0	0	0	0	0	0	0	0	18.8	2	1	0	1	1.32512	0	0	0	29
11009	0	1	1	0	0	3	1	0	0	0	0	0	0	0	16.4	1	1	0	1	1.74675	1	0	0	30
2009	1	1	1	0	1	3	1	0	0	0	0	0	0	0	18.6	2	0	0	1	1.65914	1	0	0	2
10002	0	0	0	0	0	3	0				0	0	0	1	13.3	0	1	0	0	2.48323	1	0		94
10007	0	1	0	0	0	3	0	0	0	0	0	0	0	0	18.3	2	1	1	0	2.28337	1	0	0	30
11002	1	0	0	0	0	3	0	0	0	0	0	0	0	0	18	2	1	0	1	1.80698	0	0	0	31
2009	1	1	0	0	0	3	0				0	0	0	0	16.4	1	0	0	1	0.911704	0	0		117
1010	0	0	1	0	0	4	1	0	0	0	0	0	0	0	17.6	2	0	0	0	2.38467	1	0	0	29
2009	1	1	0	0	0	3	0	0	0	0	0	0	0	0	16.4	1	0	0	1	1.40999	0	0	0	29
2005	1	0	0	0	0	4	0	0	0	0	0	0	0	0	21.8	2	0	0	1	2.39014	0	0	0	31
1012	0	0	0	0	0	3	0	0	0	0	0	0	0	0	18.8	2	0	0	0	1.52772	0	0	0	29
2005	1	0	0	0	0	4	0	0	0	0	0	0	0	0	20.8	2	0	0	1	2.47228	0	0	0	30
10019	1	1	0	0	0	3	0	0	0	0	0	0	0	0	20.3	2	1	1	0	1.59343	0	0	0	28
1012	0	0	0	0	0	3	0	0	0	0	0	0	0	0	18	2	0	0	0	2.0397	0	0	0	32
2017	1	0	1	0	1	3	1	0	0	0	0	0	0	0	20.3	2	0	0	1	2.81177	1	0	0	38
11002	1	0	0	0	0	3	0				0	0	0	0	15.7	1	1	0	1	1.13347	1	0		85
2009	1	1	0	0	0	3	0	0	0	0	0	0	0	0	18.8	2	0	0	1	1.16085	0	0	0	16
11002	1	0	0	0	0	3	0	0	0	0	0	0	0	0	15.2	0	1	0	1	1.22656	1	0	0	34
11001	1	1	0	0	0	3	0	0	0	0	0	0	0	0	15.6	1	1	0	1	1.72211	1	0	0	35
10003	1	1	0	0	0	3	0	0	0	0	0	0	0	0	17.6	2	1	0	0	2.68036	1	0	0	16
1001	0	1	0	0	0	2	0	0	0	0	0	0	0	0	16.9	1	0	0	1	1.36619	0	0	0	27
11014	0		0	0	0	3	0	0	0	0	0	0	0	1	19.8	2	1	0	0	1.89733	1	0	0	32
10007	0	1	0	0	0	3	0	0	0	0	0	0	0	0	19.7	2	1	1	0	1.94935	1	0	0	26
2008	1	0	0	0	0	3	0	0	0	0	0	0	0	0	16.9	1	0	0	1	2.4668	1	0	0	36
2015	1	0	0	0	0	3	0	0	1	0	0	1	0	0	17.6	2	0	0	1	1.73306	0	0	1	34
2011	1	0	0	0	0	3	0	0	0	0	0	0	0	0	20.5	2	0	0	1	2.56263	0	0	0	35
11012	0	0	0	0	0	3	0	0	0	0	0	0	0	0	16.3	1	1	0	1	0.950034	1	0	0	28
2008	1	0	0	0	0	3	0	0	0	0	0	0	0	0	20.3	2	0	0	1	1.97673	0	0	0	1
2008	1	0	0	0	0	3	0	0	0	0	0	0	0	0	20.3	2	0	0	1	1.71116	0	0	0	34
10009	0	0	0	0	0	3	0				0	0	0	0	18.1	2	1	0	0	1.1499	1	0		99
1002	0	1	0	0	0	3	0	0	0	0	0	0	0	0	19.6	2	0	0	1	1.45106	0	0	0	27
2002	0	1	0	0	0	3	0	0	0	0	0	0	0	0	23.8	2	0	0	1	1.25667	0	0	0	32
2016	1	1	0	0	0	2	0	0	0	0	0	0	0	0	18.8	2	0	0	1	1.15537	1	0	0	31
11007	1	1	0	0	0	3	0	1	0	0	0	1	0	0	20.3	2	1	0	1	1.61259	1	0	1	28
2001	1	0	0	0	0	2	0				0	0	0	0	20.8	2	0	0	0	1.90554	0	0		110
2004	1	0	0	0	0	3	0	0	0	0	0	0	0	0	17.4	1	0	0	1	1.11157	1	0	0	32
11007	1	1	0	0	0	3	0	0	1	0	0	1	0	0	17.4	1	1	0	1	0.859685	1	0	1	22
1017	1	1	0	0	0	3	0	0	0	0	0	0	0	0	16.2	1	0	0	0	2.75702	0	0	0	29
2007	0	0	0	0	0	4	0	0	0	0	0	0	0	0	17.6	2	0	0	0	1.69199	0	0	0	34
1006	0	1	0	1	1	3	1	0	0	0	0	0	0	0	15.9	1	0	0	0	1.02943	1	0	0	27
1017	1	1	0	0	0	3	0	0	0	0	0	0	0	0	16.6	1	0	0	0	2.43395	1	0	0	33
2016	1	1	0	0	0	2	0	0	0	0	0	0	0	0	18.3	2	0	0	1	1.56605	0	0	0	25
11004	0		0	1	0	4	1	0	0	0	0	1	0	0	18.9	2	1	0	1	2.76249	1	0	0	28
1010	0	0	0	0	0	4	0	0	0	0	0	0	0	0	19.3	2	0	0	0	1.80972	1	0	0	30
1004	1	0	0	0	0	4	0	0	0	0	0	0	0	0	16.6	1	0	0	1	2.04791	1	0	0	30
1014	0	0	0	0	0	4	0	0	0	0	0	0	0	0	23.4	2	0	0	1	2.98699	0	0	0	31
10017	0	1	0	0	0	4	0	0	0	0	0	0	0	1	18.1	2	1	0	0	2.80904	1	0	0	28
1015	1	0	0	0	0	3	0	0	0	0	0	0	0	0	17	1	0	0	1	1.68652	0	0	0	30
11003	0	1	0	0	0	3	0				0	0	0	0	16.5	1	1	0	0	0.632444	1	0		42
11019	1	1	0	0	0	0	0	0	0	0	0	0	0	0	24.9	1	1	0	0	1.54962	0	0	0	19
10003	1	1	0	0	0	3	0				0	0	0	0	16.2	1	1	0	0	1.91102	1	0		94
2001	1	0	0	0	0	2	0	0	0	0	0	0	0	0	21.8	2	0	0	0	2.15743	0	0	0	31
10001	0		0	0	0	4	0	0	0	0	0	0	0	0	17	2	1	0	0	3.18412	1	0	0	1
10010	1		0	0	0	2	0	0	0	0	0	0	0	0	15.4	0	1	0	0	0.818617	1	0	0	22
11014	0		0	0	0	3	0	0	0	0	0	0	0	1	19.5	2	1	0	0	1.73032	1	0	0	30
10018	1		0	0	0	0	0	0	1	1	0	0	0	1	19.2	2	1	1	0	1.60712	0	0	1	34
1006	0	1	0	0	0	3	0	0	0	0	0	0	0	0	16.8	1	0	0	0	0.95551	0	0	0	24
11003	0	1	0	0	0	3	0	0	0	0	0	0	0	0	20.8	2	1	0	0	1.4757	0	0	0	34
11003	0	1	0	0	0	3	0	0	0	0	0	0	0	0	19.8	2	1	0	0	1.54962	0	0	0	27
10005	0	1	0	0	0	3	0	0	0	0	0	0	0	1	26	2	1	0	0	0.750171	1	0	0	35
10013	1	1	0	0	0	2	0	0	0	0	0	0	0	0	18.4	1	1	0	0	0.665298	1	0	0	29
11012	0	0	0	0	0	3	0	0	0	0	0	0	0	0	17.3	1	1	0	1	1.12252	1	0	0	30
10005	0	1	0	0	0	3	0	0	0	0	0	0	0	1	26	2	1	0	0	0.815879	1	0	0	24
10012	0	1	0	0	0	4	0	0	0	0	0	0	0	0	14.9	1	1	1	0	1.84257	1	0	0	37
2011	1	0	0	0	0	3	0	0	0	0	0	0	0	0	18.4	2	0	0	1	3.2115	0	0	0	33
2005	1	0	0	0	0	4	0	0	0	0	0	0	0	0	18.1	2	0	0	1	3.06092	0	0	0	31
11003	0	1	0	0	0	3	0	0	1	1	0	0	0	0	19.7	2	1	0	0	1.38261	0	0	1	15
10013	1	1	0	0	1	2	1	0	0	0	0	1	1	0	21.8	2	1	0	0	0.988364	1	0	0	21
10009	0	0	0	0	0	3	0	0	0	0	0	0	0	0	18.8	2	1	0	0	1.56879	0	0	0	15
2007	0	0	0	1	0	4	1	0	1	0	0	0	0	0	15.6	1	0	0	0	1.86448	0	0	1	29
10019	1	1	0	0	0	3	0	0	0	0	0	0	0	1	18.9	2	1	1	0	2.16564	0	0	0	28
11004	0		0	0	0	4	0	0	0	0	0	0	0	0	14.1	0	1	0	1	1.94387	1	0	0	34
1005	0	0	0	0	0	3	0	0	0	0	0	0	0	0	16.2	1	0	0	1	2.5243	0	0	0	35
11014	0		0	0	0	3	0	0	0	0	0	0	0	0	24.4	1	1	0	0	2.22314	0	0	0	31
1018	0	0	0	0	0	0	0	0	0	0	0	0	0	0	16.8	1	0	0	1	2.75428	0	0	0	35
11004	0		0	1	1	4	1	0	0	0	0	0	0	0	14.9	1	1	0	1	2.36003	1	0	0	32
2014	1	0	0	0	0	3	0	0	0	0	0	0	0	0	17.8	2	0	0	1	1.79603	0	0	0	32
10005	0	1	0	0	0	3	0	0	0	0	0	0	0	1	18.9	2	1	0	0	1.39357	1	0	0	30
11004	0		0	0	0	4	0	0	0	0	0	0	0	0	18.9	2	1	0	1	2.68583	1	0	0	33
11018	1	1	0	0	0	3	0	0	1	0	0	0	0	0	21.3	2	1	0	1	1.56879	0	0	1	28
2006	1	0	0	0	0	2	0				0	0	0	0	25.8	2	0	0	1	0.511978	1	0		77
1005	0	0	0	0	0	3	0	0	0	0	0	0	0	0	16.8	1	0	0	1	2.68036	1	0	0	33
1001	0	1	0	0	0	2	0	0	0	0	0	0	0	0	17.9	2	0	0	1	1.20739	1	0	0	28
10019	1	1	0	0	0	3	0	0	0	0	0	0	0	0	18.9	2	1	1	0	1.9384	0	0	0	27
11001	1	1	1	1	1	3	1	0	0	0	0	0	0	0	18.8	2	1	0	1	1.39083	1	0	0	28
2005	1	0	0	0	0	4	0	0	0	0	0	0	0	0	17.7	2	0	0	1	3.16496	0	0	0	38
10005	0	1	0	1	1	3	1	0	1	0	0	0	0	1	20.7	2	1	0	0	1.2293	0	0	1	31
2002	0	1	0	0	0	3	0	0	0	0	0	0	0	0	26	2	0	0	1	1.00753	0	0	0	33
2005	1	0	0	0	0	4	0	0	0	0	0	0	0	0	18.9	2	0	0	1	2.64203	0	0	0	22
11005	0	0	0	0	0	4	0	0	0	0	0	0	0	0	18.3	2	1	0	1	1.93019	0	0	0	22
10002	0	0	0	0	0	3	0	0	0	0	0	0	0	1	18.1	2	1	0	0	3.06092	0	0	0	31
2001	1	0	0	1	0	2	1	0	0	0	0	1	0	0	17.6	2	0	0	0	2.81999	1	0	0	28
1018	0	0	0	0	0	0	0	0	1	0	0	0	0	0	18.1	2	0	0	1	3.12936	0	0	1	29
10003	1	1	0	0	0	3	0	0	0	0	0	0	0	0	16.8	1	1	0	0	2.16016	1	0	0	24
1004	1	0	0	0	0	4	0				0	0	0	0	16.1	1	0	0	1	1.79055	1	0		81
11001	1	1	0	0	0	3	0	0	0	0	0	0	0	0	16.9	1	1	0	1	1.79603	1	0	0	27
10017	0	1	0	0	0	4	0				0	0	0	1	12.4	0	1	0	0	1.9822	1	0		104
2007	0	0	0	0	0	4	0	0	1	0	0	0	0	0	16.8	1	0	0	0	2.42847	1	0	1	28
10006	0	1	0	0	0	3	0	0	0	0	0	0	0	0	15.9	1	1	1	0	1.46475	1	0	0	33
10015	1	1	0	0	0	3	0	0	0	0	0	0	0	0	18.3	2	1	0	0	1.40178	1	0	0	30
11012	0	0	0	0	0	3	0	0	0	0	0	0	0	0	19.3	2	1	0	1	1.52772	1	0	0	6
1006	0	1	0	0	0	3	0				0	0	0	0	14	0	0	0	0	0.528405	1	0		13
11005	0	0	0	0	0	4	0	0	0	0	0	0	0	0	18.8	2	1	0	1	1.83436	0	0	0	21
2004	1	0	0	0	0	3	0	1	0	0	0	0	0	0	17.8	2	0	0	1	1.44011	0	0	1	16
2004	1	0	1	0	0	3	1	0	0	0	0	0	0	0	17.8	2	0	0	1	1.35797	1	0	0	30
2006	1	0	0	1	0	2	1	1	1	1	0	0	0	0	20.1	2	0	0	1	1.10335	0	0	1	34
2007	0	0	0	0	0	4	0	0	0	0	0	0	0	0	16.8	1	0	0	0	2.26968	0	0	0	33
1007	1	1	0	0	0	4	0	0	0	0	0	0	0	0	18.1	2	0	0	0	2.80904	1	0	0	1
1014	0	0	0	0	0	4	0	0	0	0	0	0	0	0	23.4	2	0	0	1	3.04449	0	0	0	21
10005	0	1	0	0	0	3	0	0	0	0	0	0	0	1	24.2	2	1	0	0	0.654346	1	0	0	31
10006	0	1	0	0	1	3	1	0	0	1	0	0	0	0	17.8	2	1	1	0	1.12526	0	0	1	31
2013	1	0	0	0	0	4	0	0	0	0	0	0	0	0	19.7	2	0	0	1	2.40931	1	0	0	35
2018	0	1	0	0	0	2	0	0	0	0	0	0	0	0	15.4	1	0	0	1	1.30595	0	0	0	29
11007	1	1	0	1	0	3	1				0	0	0	0	18.9	2	1	0	1	0.772074	1	0		66
1007	1	1	0	0	0	4	0	0	0	0	0	0	0	0	18.5	2	0	0	0	2.55715	0	0	0	27
11006	0	1	0	0	0	3	0	0	0	0	0	0	0	0	15.6	1	1	0	1	0.692676	0	0	0	48
1010	0	0	0	0	0	4	0	0	0	0	0	0	0	0	17.3	2	0	0	0	1.6345	1	0	0	30
10001	0		0	0	0	4	0	0	0	0	0	0	0	0	15.9	1	1	0	0	3.35934	1	0	0	30
2012	1	1	0	0	0	3	0	0	0	0	0	0	0	0	18.3	2	0	0	0	1.9165	0	0	0	30
11007	1	1	0	0	0	3	0	0	0	0	0	0	0	0	14.8	0	1	0	1	1.13073	1	0	0	37
2015	1	0	0	0	0	3	0	0	0	0	0	0	0	0	18.5	2	0	0	1	2.30527	1	0	0	28
1001	0	1	0	0	0	2	0	0	0	0	0	0	0	0	18.3	2	0	0	1	1.44558	0	0	0	29
2001	1	0	0	0	0	2	0	0	0	0	0	0	0	0	20.8	2	0	0	0	1.98768	0	0	0	30
2017	1	0	0	0	0	3	0	0	0	1	0	0	0	0	18.1	2	0	0	1	3.04175	0	0	1	5
10015	1	1	0	0	0	3	0	0	0	0	0	0	0	1	20.3	2	1	0	0	1.96852	0	0	0	28
10006	0	1	0	0	0	3	0	0	0	0	0	0	0	0	20.2	2	1	1	0	0.815879	1	0	0	34
10006	0	1	0	0	1	3	1	0	0	0	0	0	0	0	18.4	2	1	1	0	1.04038	1	0	0	26
2012	1	1	0	0	0	3	0	0	0	0	0	0	0	0	19.7	2	0	0	0	1.6564	0	0	0	25
10003	1	1	0	0	0	3	0	0	0	0	0	0	0	0	19.4	2	1	0	0	2.49692	0	0	0	34
11005	0	0	0	0	0	4	0	0	0	0	0	0	0	0	16	1	1	0	1	2.25873	1	0	0	9
1007	1	1	0	0	0	4	0	0	0	0	0	1	0	0	18.9	2	0	0	0	2.88843	1	0	0	29
11002	1	0	0	0	0	3	0	0	0	0	0	0	0	0	14.9	0	1	0	1	1.38261	1	0	0	28
11015	1	1	0	0	0	2	0	0	0	0	0	0	0	0	18.6	2	1	0	1	1.68652	0	0	0	29
11003	0	1	0	0	1	3	1	0	0	0	0	0	0	0	22.5	2	1	0	0	1.21287	0	0	0	28
1005	0	0	0	0	0	3	0				0	0	0	0	17.3	2	0	0	1	1.8371	0	0		117
2016	1	1	0	0	0	2	0	0	0	0	0	0	0	0	18.8	2	0	0	1	1.0705	1	0	0	29
11006	0	1	0	0	0	3	0	0	0	0	0	0	0	0	18.8	2	1	0	1	1.2293	0	0	0	30
1008	0	1	0	0	0	4	0	1	0	0	0	0	0	0	16.4	1	0	0	0	2.00137	0	0	1	33
1017	1	1	0	0	0	3	0	0	0	0	0	0	0	0	16.2	1	0	0	0	2.51335	0	0	0	24
2008	1	0	0	0	0	3	0	0	0	0	0	0	0	0	19.8	2	0	0	1	1.79603	0	0	0	31
2016	1	1	0	0	0	2	0	0	0	0	0	0	0	1	16.6	1	0	0	1	1.81793	0	0	0	27
1009	0	0	0	0	0	4	0	0	0	0	0	0	0	0	16.4	1	0	0	0	2.64203	0	0	0	24
2002	0	1	0	0	0	3	0	0	0	0	0	0	0	0	23.1	2	0	0	1	1.42916	0	0	0	33
2002	0	1	0	0	0	3	0	0	0	0	0	0	0	0	26.5	2	0	0	1	1.33881	0	0	0	16
2011	1	0	0	0	0	3	0	0	0	0	0	0	0	0	20.2	2	0	0	1	2.4668	0	0	0	34
2012	1	1	0	0	0	3	0	0	0	0	0	0	0	0	17.3	1	0	0	0	1.24298	0	0	0	30
10012	0	1	0	0	0	4	0	0	0	0	0	0	0	0	16.6	1	1	1	0	2.0835	0	0	0	1
2011	1	0	0	0	0	3	0	0	0	0	0	0	0	0	18	2	0	0	1	3.28542	0	0	0	27
11017	1	0	0	0	0	4	0	0	0	0	0	0	0	0	18.1	2	1	0	1	2.70226	1	0	0	21
2003	1	0	0	0	0	3	0				0	0	0	0	17.2	1	0	1	1	1.4319	0	0		110
11014	0		0	0	0	3	0	0	0	0	0	0	0	1	20.6	2	1	0	0	2.07529	0	0	0	23
11004	0		0	0	0	4	0	0	0	0	0	0	0	0	17.2	2	1	0	1	2.19028	1	0	0	35
10004	0	1	0	0	0	2	0				0	0	0	0	17.3	1	1	1	0	0.835044	1	0		87
11006	0	1	0	0	0	3	0	0	0	0	0	0	0	0	16.8	1	1	0	1	0.807666	0	0	0	29
2006	1	0	0	0	0	2	0	0	0	0	0	0	0	0	21.3	2	0	0	1	0.6872	1	0	0	34
10017	0	1	0	0	0	4	0	0	0	0	0	0	0	1	13.2	0	1	0	0	2.15195	1	0	0	32
10009	0	0	0	0	0	3	0	0	0	0	0	0	0	0	17.6	2	1	0	0	1.3963	1	0	0	23
2012	1	1	0	0	0	3	0	0	0	0	0	0	0	0	17.3	1	0	0	0	1.41273	0	0	0	27
11017	1	0	0	0	0	4	0	0	0	0	0	0	0	0	19.3	2	1	0	1	2.37919	1	0	0	30
2016	1	1	0	0	0	2	0	0	0	0	0	0	0	0	19.6	2	0	0	1	1.31964	0	0	0	26
10009	0	0	0	0	0	3	0	0	0	1	0	0	0	0	17.8	2	1	0	0	1.7358	0	0	1	32
11018	1	1	0	0	0	3	0				0	0	0	0	17.9	1	1	0	1	0.676249	1	0		57
2002	0	1	0	0	0	3	0	0	0	0	0	0	0	0	24.2	2	0	0	1	1.58522	0	0	0	28
11003	0	1	0	0	0	3	0	0	0	0	0	0	0	0	17.9	1	1	0	0	0.807666	1	0	0	30
11007	1	1	0	0	0	3	0	0	0	0	0	0	0	0	19.8	2	1	0	1	1.68925	1	0	0	28
1003	0	1	0	0	0	0	0	0	0	0	0	0	0	0	16.8	1	0	0	1	1.84257	0	0	0	22
10007	0	1	0	0	0	3	0				0	0	0	0	14.4	0	1	1	0	1.45927	1	0		99
1002	0	1	0	0	0	3	0	0	0	0	0	0	0	0	19.6	2	0	0	1	1.45106	0	0	0	-29
11013	1	0	0	0	0	4	0	0	0	0	0	0	0	0	18.9	2	1	0	0	2.6256	1	0	0	33
2011	1	0	0	0	1	3	1	0	0	0	0	0	0	0	20.2	2	0	0	1	2.86653	1	0	0	26
11008	1	1	0	1	1	3	1	1	1	1	0	0	0	0	18.6	2	1	0	1	1.87269	0	0	1	28
11017	1	0	0	0	0	4	0	0	0	0	0	0	0	0	18.9	2	1	0	1	2.77618	0	0	0	27
10014	0	1	0	0	0	3	0	0	0	0	0	0	0	0	15.2	1	1	0	0	1.46475	1	0	0	24
2003	1	0	0	0	0	3	0	0	0	0	0	0	0	0	15.5	1	0	1	1	2.09993	0	0	0	32
11009	0	1	0	0	0	3	0	0	1	0	0	0	0	0	27.5	2	1	0	1	1.34155	1	0	1	34
1011	0	1	0	0	0	1	0	0	0	0	0	0	0	0	16.4	1	0	0	0	1.24572	1	0	0	31
10001
2006	1	0	0	0	0	2	0	0	0	0	0	0	0	0	19.5	2	0	0	1	0.854209	1	0	0	28
11014	0		0	0	0	3	0				0	0	0	1	19.4	2	1	0	0	1.64819	1	0		41
10005	0	1	0	1	0	3	1	0	0	0	0	1	0	1	20.4	2	1	0	0	1.47844	1	0	0	31
10017	0	1	0	0	0	4	0	0	0	0	0	0	0	1	18.1	2	1	0	0	2.90486	1	0	0	35
2007	0	0	0	1	0	4	1	0	0	0	0	0	0	0	16.4	1	0	0	0	1.78508	0	0	0	34
1018	0	0	0	0	0	0	0	0	0	0	0	0	0	0	17.4	2	0	0	1	2.4011	0	0	0	32
1014	0	0	0	1	0	4	1	0	1	0	0	1	0	0	20.8	2	0	0	1	2.71595	0	0	1	33
11005	0	0	0	0	0	4	0	0	0	0	0	0	0	0	17.2	2	1	0	1	1.77686	0	0	0	41
10006	0	1	0	0	0	3	0	0	0	0	0	0	0	0	19.5	2	1	1	0	0.887064	1	0	0	26
2011	1	0	0	0	0	3	0	0	0	0	0	0	0	0	19.7	2	0	0	1	2.62286	0	0	0	22
11008	1	1	0	0	0	3	0	0	0	0	0	1	0	0	15.6	1	1	0	1	2.20123	1	0	0	27
11013	1	0	0	0	0	4	0	0	0	0	0	0	0	0	20.8	2	1	0	0	2.20123	1	0	0	32
11004	0		0	0	0	4	0	0	0	0	0	0	0	0	17.2	2	1	0	1	2.09446	1	0	0	28
10012	0	1	0	0	0	4	0	0	1	0	0	0	0	0	18.5	2	1	1	0	2.6694	1	0	1	37
1002	0	1	0	0	0	3	0	0	0	0	0	0	0	0	20.1	2	0	0	1	1.295	0	0	0	33
11005	0	0	0	0	0	4	0				0	0	0	0	17	1	1	0	1	1.49487	0	0		111
1017	1	1	0	0	0	3	0	0	0	0	0	0	0	0	16.2	1	0	0	0	2.67762	0	0	0	32
11019	1	1	0	0	0	0	0	0	0	0	0	0	0	0	21.4	2	1	0	0	1.66735	1	0	0	6
10010	1		0	0	0	2	0	0	0	0	0	0	0	0	16.4	1	1	0	0	0.974675	0	0	0	24
11007	1	1	0	1	1	3	1	0	0	0	0	0	0	0	17.6	1	1	0	1	1.30595	1	0	0	42
1017	1	1	0	0	0	3	0	0	0	0	0	0	0	0	16.6	1	0	0	0	2.3436	1	0	0	29
11015	1	1	0	0	0	2	0	0	0	0	0	0	0	0	17.4	2	1	0	1	2.35455	1	0	0	25
11019	1	1	0	0	0	0	0	1	1	0	0	0	0	0	23.7	2	1	0	0	1.4976	0	0	1	51
11018	1	1	0	0	0	3	0	1	1	1	0	0	0	0	18.8	2	1	0	1	1.24572	0	0	1	28
11004	0		0	0	0	4	0	0	0	0	0	0	0	0	15.6	1	1	0	1	2.0178	1	0	0	27
1010	0	0	0	0	0	4	0	0	0	0	0	0	0	0	20.1	2	0	0	0	1.97947	0	0	0	23
11004	0		0	0	1	4	1	0	1	1	0	0	0	0	16	1	1	0	1	2.37919	0	0	1	7
1008	0	1	0	0	0	4	0	0	0	0	0	0	0	0	17.2	2	0	0	0	2.1629	1	0	0	2
1001	0	1	0	0	0	2	0	0	0	0	0	0	0	0	18.4	2	0	0	1	1.13073	1	0	0	32
11016	0	0	0	0	0	2	0	0	0	0	0	0	0	0	18.8	2	1	0	1	1.42642	0	0	0	17
1004	1	0	0	0	0	4	0	0	0	0	0	0	0	0	17	1	0	0	1	1.96578	1	0	0	34
1008	0	1	0	0	0	4	0	0	0	0	0	0	0	0	17.6	2	0	0	0	2.08077	0	0	0	29
1008	0	1	0	0	0	4	0	0	0	0	0	0	0	0	17.9	2	0	0	0	1.50308	1	0	0	34
10010	1		0	0	0	2	0	0	0	0	0	0	0	0	17.3	1	1	0	0	1.13895	0	0	0	28
10009	0	0	0	0	0	3	0	0	0	0	0	0	0	0	17.4	2	1	0	0	1.89459	1	0	0	5
11019	1	1	0	0	0	0	0	0	0	0	0	0	0	0	17.9	1	1	0	0	1.08419	0	0	0	35
2007	0	0	0	0	0	4	0	0	0	0	0	0	0	0	16.6	1	0	0	0	2.09993	1	0	0	29
11002	1	0	0	0	0	3	0	0	0	0	0	0	0	0	17.6	2	1	0	1	1.97399	0	0	0	33
1011	0	1	0	0	0	1	0	0	0	0	0	0	0	0	14.6	0	0	0	0	0.919918	0	0	0	33
1007	1	1	0	0	0	4	0	0	0	0	0	0	0	0	18.5	2	0	0	0	2.63929	0	0	0	30
1008	0	1	0	0	0	4	0				0	0	0	0	16.3	1	0	0	0	1.40999	1	0		89
10012	0	1	0	0	0	4	0	0	0	1	0	0	0	0	19.8	2	1	1	0	2.3217	0	0	1	34
2018	0	1	0	0	0	2	0	0	0	0	0	0	0	0	15.9	1	0	0	1	1.22656	0	0	0	32
1013	1	0	0	0	0	3	0	0	0	0	0	0	0	0	18	2	0	0	0	2.00958	0	0	0	22
1009	0	0	0	0	0	4	0	0	0	1	0	0	0	0	17.7	2	0	0	0	2.88843	0	0	1	30
1007	1	1	0	0	0	4	0	0	0	0	0	0	0	0	18.9	2	0	0	0	2.48323	0	0	0	24
1017	1	1	0	0	0	3	0	1	1	1	0	0	0	0	18.1	2	0	0	0	2.91855	1	0	1	28
2007	0	0	0	0	0	4	0	0	0	0	0	0	0	0	15.2	1	0	0	0	2.02053	0	0	0	20
11001	1	1	0	0	0	3	0				0	0	0	0	15.9	1	1	0	1	0.87885	1	0		102
1007	1	1	0	0	0	4	0	0	0	0	0	0	0	0	18.1	2	0	0	0	2.3217	1	0	0	33
1012	0	0	0	0	0	3	0	0	0	0	0	0	0	0	17.8	2	0	0	0	1.62355	0	0	0	30
1001	0	1	0	0	0	2	0	0	0	0	0	0	0	0	18.9	2	0	0	1	1.03764	1	0	0	32
2018	0	1	0	0	0	2	0	0	0	0	0	0	0	0	18.4	2	0	0	1	0.72553	1	0	0	27
10001	0		0	0	0	4	0	0	0	0	0	0	0	0	17	2	1	0	0	2.68583	1	0	0	35
1015	1	0	0	0	0	3	0	0	0	0	0	0	0	0	17	1	0	0	1	1.60438	0	0	0	27
11011	0	1	0	0	0	3	0	0	0	0	0	0	0	0	18.8	2	1	0	1	1.83436	1	0	0	32
1007	1	1	0	0	0	4	0	0	0	0	0	0	0	0	18.5	2	0	0	0	2.97331	1	0	0	31
11005	0	0	0	0	0	4	0	0	0	0	0	0	0	0	18.4	2	1	0	1	2.41205	1	0	0	28
10005	0	1	0	0	0	3	0	0	0	0	0	0	0	1	27.7	2	1	0	0	0.988364	0	0	0	24
2017	1	0	0	0	0	3	0				0	0	0	0	25.5	2	0	0	1	2.37098	0	0		129
11007	1	1	1	0	0	3	1	0	0	0	0	0	0	0	18.8	2	1	0	1	1.53593	1	0	0	10
1007	1	1	0	0	0	4	0	0	0	0	0	0	0	0	18.5	2	0	0	0	2.7269	0	0	0	32
2014	1	0	0	0	0	3	0	0	0	0	0	0	0	0	17.8	1	0	0	1	1.22382	0	0	0	1
11015	1	1	0	0	0	2	0	0	0	0	0	0	0	0	19.3	2	1	0	1	2.18207	0	0	0	32
1008	0	1	0	0	0	4	0	0	0	0	0	0	0	0	17.3	2	0	0	0	1.83984	0	0	0	25
1006	0	1	0	0	0	3	0	0	0	0	0	0	0	0	16.1	1	0	0	0	0.613279	1	0	0	31
11016	0	0	0	0	0	2	0	0	0	0	0	0	0	0	18.3	2	1	0	1	1.66187	0	0	0	30
11016	0	0	0	0	0	2	0	0	0	0	0	0	0	0	18.8	2	1	0	1	1.57974	0	0	0	14
2005	1	0	0	0	0	4	0	0	0	0	0	0	0	0	18.9	2	0	0	1	2.80356	0	0	0	30
2009	1	1	0	0	0	3	0	0	0	0	0	0	0	0	17.4	1	0	0	1	1.08967	0	0	0	40
2011	1	0	0	0	0	3	0	0	0	0	0	0	0	0	18.4	2	0	0	1	3.12115	0	0	0	22
10011	1	0	0	0	0	3	0	0	0	0	0	0	0	0	19.4	2	1	0	0	1.9384	1	0	0	27
2007	0	0	0	1	0	4	1	0	0	0	0	0	0	0	15.5	1	0	0	0	2.35181	1	0	0	7
11016	0	0	0	0	0	2	0	0	0	0	0	0	0	0	18.3	2	1	0	1	1.90828	1	0	0	26
1010	0	0	0	0	0	4	0	0	0	0	0	0	0	0	17.3	2	0	0	0	2.22587	0	0	0	30
10013	1	1	0	0	1	2	1	0	0	1	0	0	0	0	20.6	2	1	0	0	1.07597	0	0	1	32
11015	1	1	0	0	0	2	0	0	0	0	0	0	0	0	16	1	1	0	1	1.87269	0	0	0	35
1003	0	1	0	0	0	0	0	0	0	0	0	0	0	0	13.9	0	0	0	1	1.17454	0	0	0	31
11013	1	0	0	0	0	4	0	0	0	1	0	0	0	0	16.9	1	1	0	0	2.9514	1	0	1	29
2002	0	1	0	0	0	3	0				0	0	0	0	27.6	2	0	0	1	0.91718	0	0		110
2001	1	0	0	0	0	2	0	0	0	0	0	0	0	0	17	1	0	0	0	2.32717	0	0	0	16
2016	1	1	0	0	0	2	0	0	1	0	0	0	0	0	19.3	2	0	0	1	0.991102	1	0	1	31
2014	1	0	0	0	0	3	0	0	0	0	0	0	0	0	18.1	2	0	0	1	1.45927	0	0	0	31
11012	0	0	0	0	0	3	0	0	0	0	0	0	0	0	19.3	2	1	0	1	1.61533	1	0	0	32
1006	0	1	0	0	0	3	0	1	0	0	0	0	0	0	18.3	2	0	0	0	1.36892	1	0	1	28
10015	1	1	1	0	0	3	1	0	0	0	0	0	0	1	17.6	2	1	0	0	1.79603	1	0	0	20
2004	1	0	0	0	0	3	0	0	0	0	0	0	0	0	18.3	2	0	0	1	1.22656	1	0	0	30
1006	0	1	0	0	0	3	0	0	1	1	0	0	0	0	17.9	2	0	0	0	1.11157	0	0	1	30
1014	0	0	0	0	0	4	0				0	0	0	0	16.6	1	0	0	1	2.5462	0	0		118
10018	1		0	1	0	0	1	0	0	0	0	0	0	0	14.2	0	1	1	0	1.11978	0	0	0	33
1017	1	1	0	0	1	3	1				0	0	0	0	15.3	1	0	0	0	2.10267	1	0		64
1006	0	1	0	0	0	3	0	0	0	0	0	0	0	0	15.6	1	0	0	0	0.706365	1	0	0	32
1016	0	1	0	0	0	4	0	0	0	0	0	0	0	0	14.2	0	0	0	1	1.70294	1	0	0	35
10017	0	1	0	1	0	4	1	0	0	0	0	0	0	1	16.4	1	1	0	0	2.4668	1	0	0	21
11009	0	1	0	0	0	3	0	0	0	0	0	0	0	0	23.1	2	1	0	1	1.41821	1	0	0	28
11002	1	0	0	0	0	3	0	0	0	0	0	0	0	0	17.6	2	1	0	1	1.88364	0	0	0	15
1002	0	1	0	0	0	3	0	0	0	0	0	0	0	0	17.9	2	0	0	1	1.04038	0	0	0	34
2015	1	0	0	0	0	3	0	0	0	0	0	0	0	0	18.4	2	0	0	1	2.14921	1	0	0	33
10016	0	1	0	0	0	3	0	0	0	0	0	0	0	0	13.7	0	1	1	0	1.74949	1	0	0	28
11005	0	0	0	0	0	4	0	0	0	0	0	0	0	0	17.4	2	1	0	1	2.18207	1	0	0	35
1006	0	1	0	0	0	3	0	0	0	0	0	0	0	0	17.4	1	0	0	0	1.20192	0	0	0	33
2004	1	0	0	0	0	3	0	0	0	0	0	0	0	0	19	2	0	0	1	1.52225	1	0	0	30
1015	1	0	0	0	0	3	0	0	0	0	0	0	0	0	17.2	1	0	0	1	1.36071	1	0	0	28
10003	1	1	0	0	0	3	0	0	0	0	0	0	0	0	19.4	2	1	0	0	2.57906	0	0	0	30
1009	0	0	0	0	0	4	0	0	0	0	0	0	0	0	17.7	2	0	0	0	2.96783	1	0	0	10
11001	1	1	0	0	0	3	0	0	0	0	0	0	0	0	15.9	1	1	0	1	0.980151	1	0	0	37
1009	0	0	0	1	0	4	1				0	0	0	0	14.9	1	0	0	0	2.21492	1	0		89
1015	1	0	0	0	0	3	0	0	0	0	0	0	0	0	17.2	2	0	0	1	1.85626	1	0	0	1
11015	1	1	0	0	0	2	0	0	0	0	0	0	0	0	19	2	1	0	1	1.60712	0	0	0	28
11016	0	0	0	0	0	2	0	0	0	0	0	0	0	0	19.3	2	1	0	1	1.2731	0	0	0	39
1013	1	0	0	0	0	3	0	0	0	0	0	0	0	0	16.4	1	0	0	0	1.68378	0	0	0	24
10015	1	1	0	0	0	3	0				0	0	0	0	18.3	2	1	0	0	1.31964	1	0		104
11015	1	1	0	0	0	2	0	0	0	0	0	0	0	0	19.3	2	1	0	1	2.2642	1	0	0	7
1003	0	1	0	0	0	0	0	0	0	0	0	0	0	0	15.6	1	0	0	1	1.67283	0	0	0	30
11014	0		0	0	0	3	0	0	0	0	0	0	0	0	19.7	2	1	0	0	2.47502	1	0	0	33
10007	0	1	0	0	0	3	0	0	0	0	0	0	0	0	16.9	1	1	1	0	1.64271	1	0	0	29
10012	0	1	0	0	0	4	0	0	0	0	0	0	0	0	18.9	2	1	1	0	2.40931	0	0	0	32
11011	0	1	0	0	0	3	0	0	0	0	0	0	0	0	19.8	2	1	0	1	1.00753	1	0	0	35
1018	0	0	0	0	0	0	0	0	0	0	0	0	0	0	17.2	2	0	0	1	2.55442	0	0	0	30
11018	1	1	0	0	0	3	0	0	0	0	0	0	0	0	16.9	1	1	0	1	0.755647	1	0	0	29
2006	1	0	0	0	0	2	0	0	0	0	0	0	0	0	19.2	2	0	0	1	1.42642	1	0	0	31
11014	0		0	0	0	3	0	0	0	0	0	0	0	1	20	2	1	0	0	1.80972	1	0	0	29
11017	1	0	0	0	0	4	0	0	0	0	0	0	0	0	23.4	1	1	0	1	2.64203	0	0	0	28
1013	1	0	0	0	0	3	0	0	0	1	0	0	0	0	16.4	1	0	0	0	1.4319	1	0	1	33
2013	1	0	0	0	0	4	0	0	0	0	0	0	0	0	20.3	2	0	0	1	1.82067	1	0	0	22
10005	0	1	0	1	1	3	1	0	0	0	0	0	1	1	26	2	1	0	0	1.05955	1	0	0	26
1014	0	0	0	0	0	4	0	0	0	0	0	0	0	0	19.4	2	0	0	1	3.30732	1	0	0	13
10002	0	0	0	0	0	3	0	0	0	0	0	0	0	1	18.5	2	1	0	0	3.39493	1	0	0	31
10010	1		0	0	0	2	0	0	0	0	0	0	0	0	15	0	1	0	0	0.908967	0	0	0	1
1010	0	0	0	0	0	4	0	0	0	0	0	0	0	0	20.6	2	0	0	0	1.9165	0	0	0	1
1010	0	0	0	0	0	4	0	0	0	0	0	0	0	0	17.8	2	0	0	0	2.05339	0	0	0	27
1011	0	1	0	0	0	1	0	0	0	0	0	0	0	0	15	0	0	0	0	0.829569	0	0	0	27
10005	0	1	0	0	0	3	0	0	0	0	0	0	0	1	27.7	2	1	0	0	0.906229	1	0	0	33
1005	0	0	0	0	0	3	0	0	0	0	0	0	0	0	16.4	1	0	0	1	2.75428	1	0	0	27
11011	0	1	0	0	0	3	0	0	0	0	0	0	0	0	16.4	1	1	0	1	1.25394	1	0	0	33
1010	0	0	0	0	0	4	0	1	0	0	0	0	0	0	17.6	2	0	0	0	2.46954	1	0	1	31
11018	1	1	1	0	0	3	1	0	0	0	0	0	0	0	19.3	2	1	0	1	1.41547	0	0	0	19
11017	1	0	0	1	1	4	1	0	0	0	0	0	0	0	18.5	2	1	0	1	2.9514	1	0	0	21
2012	1	1	0	0	0	3	0				0	0	0	0	16.1	1	0	0	0	1.16085	0	0		123
1011	0	1	0	0	0	1	0	0	0	0	0	0	0	0	13.1	0	0	0	0	0.673511	1	0	0	28
10016	0	1	0	0	0	3	0	0	1	0	0	0	0	0	17.4	2	1	1	0	2.49144	1	0	1	28
2012	1	1	0	0	0	3	0	0	0	0	0	0	0	0	17.3	1	0	0	0	1.33881	0	0	0	35
1005	0	0	0	0	0	3	0	0	0	0	0	0	0	0	18.4	2	0	0	1	2.19849	0	0	0	1
11017	1	0	0	0	0	4	0	0	0	0	0	0	0	0	17.3	2	1	0	1	3.10198	1	0	0	27
10004	0	1	0	0	0	2	0	0	0	0	0	0	0	0	17.3	2	1	1	0	1.50034	0	0	0	22
10001	0		0	0	0	4	0	0	0	0	0	0	0	0	17.4	2	1	0	0	2.9514	0	0	0	27
11004	0		0	0	0	4	0	0	0	0	0	0	0	0	16.4	1	1	0	1	2.2642	0	0	0	18
11004	0		0	0	0	4	0	0	0	1	0	0	0	0	17.4	2	1	0	1	2.51882	0	0	1	51
1017	1	1	1	1	1	3	1	0	0	0	1	1	0	0	17.2	2	0	0	0	2.84189	1	0	0	1
10019	1	1	0	0	0	3	0				0	0	0	0	19.5	2	1	1	0	1.51677	0	0		124
10001	0		0	0	0	4	0	0	0	0	0	0	0	0	15.9	1	1	0	0	3.27721	1	0	0	34
10015	1	1	0	0	0	3	0	0	0	0	0	0	0	0	18.6	2	1	0	0	1.66461	0	0	0	2
10012	0	1	0	0	0	4	0	0	0	0	0	0	0	0	17.6	2	1	1	0	2.17933	0	0	0	35
2018	0	1	0	1	0	2	1	0	0	0	0	0	0	0	16	1	0	0	1	1.38535	0	0	0	29
2017	1	0	0	0	0	3	0	0	0	0	0	0	0	0	14.8	1	0	0	1	3.11841	0	0	0	28
2016	1	1	0	1	0	2	1				0	0	0	0	19.7	2	0	0	1	0.906229	1	0		101
1011	0	1	0	0	0	1	0	0	0	0	0	0	0	0	15	0	0	0	0	0.755647	0	0	0	24
10017	0	1	0	0	0	4	0	0	0	0	0	0	0	1	18.5	2	1	0	0	2.65298	0	0	0	1
2014	1	0	0	0	0	3	0	0	0	0	0	0	0	0	16.8	1	0	0	1	1.70842	0	0	0	24
1011	0	1	0	0	0	1	0				0	0	0	0	17.1	1	0	0	0	0.33128	1	0		58
10001	0		0	0	0	4	0	0	0	0	0	0	0	0	17.3	2	1	0	0	2.59001	1	0	0	34
1014	0	0	0	0	0	4	0	0	0	0	0	0	0	0	22.3	2	0	0	1	3.1321	0	0	0	32
10004	0	1	1	1	0	2	1	0	0	0	0	0	0	0	17.3	2	1	1	0	1.59343	1	0	0	4
10004	0	1	0	0	0	2	0	0	1	1	0	0	0	0	19.6	2	1	1	0	1.44011	0	0	1	39
10014	0	1	0	0	0	3	0				0	0	0	0	15.6	1	1	0	0	1.30322	1	0		101
11013	1	0	0	0	0	4	0	0	0	0	0	0	0	0	18.3	2	1	0	0	2.31348	1	0	0	41
10007	0	1	0	0	0	3	0	0	0	0	0	0	0	0	18.8	2	1	1	0	2.20123	1	0	0	5
1014	0	0	0	0	0	4	0	0	0	0	0	0	0	0	18.5	2	0	0	1	3.38946	1	0	0	30
11013	1	0	0	0	0	4	0	0	0	0	0	0	0	0	18.1	2	1	0	0	2.79808	0	0	0	35
11013	1	0	0	0	0	4	0	0	0	0	0	0	0	0	17.7	2	1	0	0	2.53525	0	0	0	18
11017	1	0	0	0	0	4	0	0	1	0	0	0	0	0	19.7	2	1	0	1	2.29706	1	0	1	34
11011	0	1	0	0	1	3	1	0	0	0	0	0	0	0	19.6	2	1	0	1	1.44558	1	0	0	34
11008	1	1	0	0	0	3	0	0	0	0	0	0	0	0	19.2	2	1	0	1	2.03422	1	0	0	3
10007	0	1	0	1	0	3	1	0	0	0	0	1	0	0	17.4	2	1	1	0	2.36824	1	0	0	31
10009	0	0	0	0	0	3	0	0	1	0	0	1	0	0	16.6	1	1	0	0	2.08624	1	0	1	35
2003	1	0	0	0	0	3	0	0	0	0	0	0	0	0	17.2	1	0	1	1	1.68378	0	0	0	25
2001	1	0	0	0	0	2	0	0	0	0	0	0	0	0	17	1	0	0	0	2.24778	0	0	0	33
2001	1	0	0	0	0	2	0	0	0	0	0	0	0	0	16.6	1	0	0	0	2.57084	0	0	0	31
10019	1	1	0	0	0	3	0	0	0	0	0	0	0	0	19.8	2	1	1	0	1.68652	0	0	0	33
2014	1	0	0	0	0	3	0	0	0	0	0	0	0	0	18.3	2	0	0	1	1.64271	0	0	0	33
2010	0	0	0	0	0	4	0	0	0	0	0	0	0	0	17.6	2	0	0	1	1.69747	1	0	0	36
11008	1	1	0	0	0	3	0	0	0	0	0	0	0	0	17.3	1	1	0	1	1.64271	1	0	0	39
2008	1	0	0	0	0	3	0	0	0	0	0	0	0	0	16.9	1	0	0	1	2.55168	1	0	0	31
10012	0	1	0	0	0	4	0	0	0	0	0	0	0	0	18.1	2	1	1	0	2.49418	1	0	0	15
2009	1	1	0	0	0	3	0	0	0	0	0	0	0	0	18.8	2	0	0	1	1.33059	0	0	0	22
11008	1	1	0	0	0	3	0	0	0	0	0	0	0	0	28.1	2	1	0	1	1.38261	1	0	0	35
1004	1	0	0	1	0	4	1	0	0	0	0	0	0	0	16.9	1	0	0	1	2.5462	1	0	0	8
11005	0	0	0	0	0	4	0	0	0	0	0	0	0	0	16	1	1	0	1	1.62628	0	0	0	48
11019	1	1	0	0	0	0	0				0	1	0	0	15.9	1	1	0	0	0.988364	0	0		136
10003	1	1	0	0	0	3	0	0	0	0	0	0	0	0	17.4	2	1	0	0	2.33265	0	0	0	24
2015	1	0	0	1	0	3	1	0	0	0	0	0	0	0	17.6	2	0	0	1	1.63997	0	0	0	29
11005	0	0	0	0	0	4	0	0	0	0	0	0	0	0	16.8	1	1	0	1	2.08624	1	0	0	16
11005	0	0	0	0	0	4	0	0	0	0	0	0	0	0	17.6	2	1	0	1	1.66461	0	0	0	14
1004	1	0	0	0	0	4	0	0	0	0	0	0	0	0	16	1	0	0	1	1.87269	1	0	0	30
1012	0	0	0	0	0	3	0	0	0	0	0	0	0	0	17.3	1	0	0	0	1.2731	0	0	0	32
1012	0	0	0	0	0	3	0	0	0	0	0	0	0	0	16.4	1	0	0	0	1.37166	0	0	0	36
1013	1	0	0	0	0	3	0	0	0	0	0	0	0	0	17.2	1	0	0	0	1.52225	1	0	0	33
2006	1	0	0	0	0	2	0	0	0	0	0	0	0	0	20	2	0	0	1	0.77755	1	0	0	33
2005	1	0	0	0	0	4	0	0	0	0	0	0	0	0	16.9	2	0	0	1	2.97604	0	0	0	23
10014	0	1	0	0	0	3	0	0	0	0	0	0	0	0	17.2	2	1	0	0	1.72758	0	0	0	28
11018	1	1	0	0	0	3	0	0	0	0	0	0	0	0	17.8	1	1	0	1	0.824093	1	0	0	25
11003	0	1	0	1	1	3	1	0	0	1	0	0	0	0	21.4	2	1	0	0	1.30048	0	0	1	32
1012	0	0	0	0	0	3	0	0	0	0	0	0	0	0	18	2	0	0	0	1.95209	0	0	0	29
1013	1	0	0	0	0	3	0	0	0	0	0	0	0	0	18.9	2	0	0	0	2.17385	0	0	0	31
2002	0	1	0	0	0	3	0	0	0	0	0	0	0	0	24.4	2	0	0	1	1.08967	0	0	0	30
2003	1	0	0	1	0	3	1	0	0	0	0	1	0	0	16.4	1	0	1	1	2.34634	0	0	0	31
11006	0	1	0	0	0	3	0	0	0	0	0	0	0	0	15.1	0	1	0	1	0.728268	0	0	0	13
2015	1	0	0	0	0	3	0	0	0	0	0	0	0	0	17.8	2	0	0	1	2.05886	1	0	0	30
1009	0	0	0	0	0	4	0	0	0	0	0	0	0	0	15.1	1	0	0	0	2.56263	1	0	0	33
1009	0	0	0	0	0	4	0	0	0	0	0	0	0	0	15.1	1	0	0	0	2.39562	1	0	0	36
1010	0	0	0	0	0	4	0	0	0	0	0	0	0	0	18.9	2	0	0	0	1.72758	1	0	0	34
1011	0	1	0	0	0	1	0	0	0	0	1	0	0	0	16.4	1	0	0	0	1.08145	1	0	0	1
11018	1	1	0	1	0	3	1	1	0	0	0	1	0	0	21.3	2	1	0	1	1.49213	0	0	1	28
11008	1	1	0	0	0	3	0	0	0	0	0	0	0	0	17.6	2	1	0	1	2.12731	1	0	0	34
2002	0	1	0	0	0	3	0	0	0	0	0	0	0	0	24.5	2	0	0	1	1.16906	0	0	0	29
1015	1	0	0	0	0	3	0	0	0	0	0	0	0	0	17.2	2	0	0	1	1.93566	1	0	0	29
10007	0	1	0	0	0	3	0	0	0	0	0	0	0	0	19.2	2	1	1	0	2.12183	0	0	0	32
1001	0	1	0	0	0	2	0				0	0	0	0	24.3	2	0	0	1	0.862423	1	0		55
1002	0	1	0	0	0	3	0	0	0	0	0	0	0	0	19.2	2	0	0	1	1.86721	0	0	0	32
1013	1	0	0	0	0	3	0	0	0	0	0	0	0	0	17.8	2	0	0	0	1.7577	1	0	0	27
2003	1	0	0	0	1	3	1	0	0	0	0	0	0	0	16.8	1	0	1	1	1.94387	1	0	0	33
1006	0	1	0	0	0	3	0	0	0	0	0	0	0	0	16.8	1	0	0	0	0.785763	1	0	0	31
10004	0	1	0	0	0	2	0	0	1	0	0	0	0	0	17.3	2	1	1	0	1.74949	1	0	1	28
2016	1	1	0	0	0	2	0	0	0	0	0	0	0	1	15.6	1	0	0	1	1.74401	0	0	0	35
10011	1	0	0	0	0	3	0	0	0	0	0	0	0	0	19.4	2	1	0	0	2.00137	1	0	0	23
1003	0	1	0	0	0	0	0	0	0	0	0	0	0	0	17.4	2	0	0	1	2.00685	0	0	0	31
10009	0	0	0	0	0	3	0	0	0	0	0	0	0	0	17.6	2	1	0	0	1.33333	1	0	0	35
11012	0	0	0	0	0	3	0	0	0	0	0	0	0	0	17.4	1	1	0	1	1.19644	0	0	0	15
10010	1		0	0	0	2	0	0	0	0	0	0	0	0	19	2	1	0	0	1.21561	0	0	0	28
1003	0	1	0	0	0	0	0	0	0	0	0	0	0	0	14.1	0	0	0	1	1.51951	0	0	0	25
11019	1	1	0	0	0	0	0	0	0	0	0	0	0	0	19.7	2	1	0	0	1.59069	0	0	0	15
2002	0	1	0	0	1	3	1	1	1	1	0	0	0	0	23.4	2	0	0	1	1.74675	1	0	1	30
2012	1	1	0	0	0	3	0	0	0	0	0	0	0	0	17.3	1	0	0	0	1.50856	0	0	0	2
1011	0	1	0	0	0	1	0	0	0	0	0	0	0	0	16.4	1	0	0	0	0.999316	0	0	0	29
11011	0	1	0	0	0	3	0	0	0	0	0	0	0	0	23.1	2	1	0	1	1.60438	1	0	0	37
1001	0	1	0	0	0	2	0	0	0	0	0	0	0	0	18.6	2	0	0	1	1.69473	0	0	0	29
1018	0	0	0	0	0	0	0	0	0	0	0	0	0	0	17.7	2	0	0	1	3.21698	0	0	0	32
2014	1	0	0	0	0	3	0	0	0	0	0	0	0	0	18.6	2	0	0	1	1.3744	0	0	0	26
1002	0	1	0	0	0	3	0	0	0	0	0	0	0	0	19	2	0	0	1	1.53046	0	0	0	29
1012	0	0	0	0	0	3	0	0	0	0	0	0	0	0	18.9	2	0	0	0	2.09993	0	0	0	22
1018	0	0	0	0	0	0	0	0	0	0	0	0	0	0	17.7	2	0	0	1	2.88843	0	0	0	31
2014	1	0	0	0	0	3	0	0	0	0	0	0	0	0	19	2	0	0	1	1.30322	0	0	0	29
1001	0	1	0	0	0	2	0	0	0	0	0	0	0	0	18.1	2	0	0	1	1.78234	0	0	0	31
2013	1	0	0	1	0	4	1				0	0	0	0	21.3	2	0	0	1	1.56605	1	0		21
1011	0	1	0	0	0	1	0	0	0	0	0	0	0	0	13.9	0	0	0	0	0.596851	1	0	0	33
1013	1	0	0	0	1	3	1	0	0	1	0	0	0	0	17.3	1	0	0	0	1.34155	1	0	1	29
1007	1	1	0	0	0	4	0	0	0	0	0	0	0	0	18.1	2	0	0	0	2.23135	1	0	0	34
1007	1	1	0	0	0	4	0	0	0	0	0	0	0	0	18.9	2	0	0	0	2.40383	1	0	0	30
11006	0	1	0	0	0	3	0	0	0	0	0	0	0	0	18.8	2	1	0	1	1.14716	0	0	0	28
2013	1	0	0	0	0	4	0	0	0	0	0	0	0	0	19.3	2	0	0	1	2.22587	1	0	0	29
10009	0	0	0	0	0	3	0	0	0	0	0	0	0	0	17.6	2	1	0	0	1.52498	0	0	0	9
2008	1	0	0	0	0	3	0	0	0	0	0	0	0	0	18.9	2	0	0	1	2.20945	0	0	0	32
1017	1	1	0	0	0	3	0	0	0	0	0	0	0	0	15.2	1	0	0	0	2.2642	1	0	0	34
10012	0	1	0	1	0	4	1	0	0	0	0	0	0	0	18.1	2	1	1	0	2.5681	1	0	0	27
10014	0	1	0	0	0	3	0	0	0	0	0	0	0	0	16	1	1	0	0	1.56058	1	0	0	35
1014	0	0	0	0	0	4	0	0	1	0	0	0	0	0	22.4	2	0	0	1	2.80904	0	0	1	34
10002	0	0	0	0	0	3	0	0	0	0	0	0	0	1	15.2	1	1	0	0	2.74333	1	0	0	28
10012	0	1	0	0	0	4	0				0	0	0	0	14.9	1	1	1	0	1.74127	1	0		79
1002	0	1	0	0	0	3	0	0	0	0	0	0	0	0	19.6	2	0	0	1	1.37714	0	0	0	25
2001	1	0	0	1	1	2	1	0	0	0	0	0	0	0	16.2	1	0	0	0	2.65845	1	0	0	10
11011	0	1	0	0	0	3	0	0	0	0	0	1	0	0	18.6	2	1	0	1	1.67009	1	0	0	19
1012	0	0	0	0	0	3	0	0	0	0	0	0	0	0	18.9	2	0	0	0	1.69473	0	0	0	26
2007	0	0	0	0	0	4	0				0	0	0	0	17.6	2	0	0	0	1.59891	0	0		117
1015	1	0	0	0	0	3	0	0	0	0	0	0	0	0	16.4	1	0	0	1	1.53046	0	0	0	24
1004	1	0	0	0	0	4	0	0	0	0	0	0	0	0	17.3	2	0	0	1	2.71047	1	0	0	32
1008	0	1	0	0	0	4	0	0	0	0	0	0	0	0	17.4	2	0	0	0	1.58795	1	0	0	31
10019	1	1	1	1	0	3	1	0	0	0	0	0	1	1	19.8	2	1	1	0	1.99589	1	0	0	21
11012	0	0	0	0	0	3	0	0	0	0	0	0	0	0	18.8	2	1	0	1	1.69199	1	0	0	28
10003	1	1	0	0	0	3	0	0	0	0	0	0	0	0	17.2	1	1	0	0	2.09446	1	0	0	35
1014	0	0	0	0	0	4	0	0	0	0	0	0	0	0	21.8	2	0	0	1	3.21971	0	0	0	32
11011	0	1	0	0	0	3	0	0	0	1	0	0	0	0	21.3	2	1	0	1	1.50308	1	0	1	21
10007	0	1	0	0	0	3	0	0	0	0	0	0	0	0	18.1	2	1	1	0	2.03422	0	0	0	30
11014	0		0	0	0	3	0	0	0	0	0	0	0	0	23.1	2	1	0	0	2.30527	0	0	0	30
1016	0	1	0	0	0	4	0	0	0	0	0	0	0	0	14	0	0	0	1	1.78234	1	0	0	29
10013	1	1	0	0	0	2	0	0	0	0	0	0	0	0	21	2	1	0	0	0.930869	0	0	0	31
1010	0	0	0	0	0	4	0	0	0	0	0	0	0	0	16.9	1	0	0	0	2.30527	1	0	0	1
1002	0	1	0	0	0	3	0	0	0	0	0	0	0	0	18.1	2	0	0	1	1.7796	0	0	0	29
11011	0	1	0	0	0	3	0	0	0	0	0	0	0	0	18.8	2	1	0	1	1.16359	1	0	0	29
2009	1	1	0	0	0	3	0	0	0	0	0	0	0	0	18.8	2	0	0	1	1.25394	0	0	0	34
10019	1	1	0	0	0	3	0	0	0	0	1	0	0	1	19.8	2	1	1	0	2.24778	1	0	0	6
1015	1	0	0	0	0	3	0	0	0	0	0	0	0	0	16	1	0	0	1	1.19644	1	0	0	32
1008	0	1	0	0	0	4	0	0	0	0	0	0	0	0	16.9	1	0	0	0	1.67556	1	0	0	32
1015	1	0	0	0	0	3	0	0	0	0	0	0	0	0	16.6	1	0	0	1	1.77413	0	0	0	32
11011	0	1	0	0	0	3	0	0	0	0	0	0	0	0	19.2	2	1	0	1	1.74675	1	0	0	28
1002	0	1	0	0	0	3	0	0	0	0	0	0	0	0	18.8	2	0	0	1	1.20465	0	0	0	29
11012	0	0	0	0	0	3	0	1	1	1	0	0	0	0	17.9	2	1	0	1	1.35797	0	0	1	25
10018	1		0	0	0	0	0	0	0	0	0	0	0	1	19.2	2	1	1	0	1.68925	0	0	0	32
1018	0	0	0	0	0	0	0	0	0	0	0	0	0	0	17.3	2	0	0	1	2.97057	0	0	0	30
11019	1	1	1	1	0	0	1	0	0	0	0	0	0	0	18.9	2	1	0	0	1.37714	0	0	0	0
10009	0	0	0	0	1	3	1	0	0	0	0	0	0	0	16.8	1	1	0	0	1.64819	1	0	0	29
1002	0	1	0	0	0	3	0				0	0	0	0	16.1	1	0	0	1	0.947296	0	0		116
11002	1	0	0	0	0	3	0	0	0	0	0	0	0	0	14.5	0	1	0	1	1.30595	1	0	0	29
11008	1	1	0	0	0	3	0	0	0	0	0	0	0	0	25.8	2	1	0	1	1.4538	1	0	0	26
2006	1	0	1	1	1	2	1	0	0	0	0	0	0	0	19.3	2	0	0	1	1.01027	1	0	0	29
1001	0	1	0	0	0	2	0	0	0	0	0	0	0	0	19	2	0	0	1	1.61533	0	0	0	22
2006	1	0	0	0	0	2	0	0	0	0	0	0	0	0	19.2	2	0	0	1	1.34155	1	0	0	28
11006	0	1	0	0	0	3	0	0	0	0	0	0	0	0	18.8	2	1	0	1	1.47296	1	0	0	28
10017	0	1	0	0	0	4	0	0	0	0	0	0	0	1	12.6	0	1	0	0	2.23409	1	0	0	30
1018	0	0	0	0	0	0	0	0	0	0	0	0	0	0	17	2	0	0	1	2.47228	0	0	0	26
11002	1	0	0	0	0	3	0	0	0	0	0	0	0	0	18.4	2	1	0	1	1.72211	0	0	0	31
11015	1	1	0	0	0	2	0	0	0	0	0	0	0	0	16	1	1	0	1	1.94114	0	0	0	18
2004	1	0	0	0	0	3	0	0	0	0	0	0	0	0	17.8	1	0	0	1	1.27036	1	0	0	30
11009	0	1	0	0	0	3	0	0	0	0	0	0	0	0	20.2	2	1	0	1	1.50582	1	0	0	27
10015	1	1	0	0	0	3	0	0	1	0	0	0	0	1	22.3	2	1	0	0	2.13826	1	0	1	32
10003	1	1	0	0	0	3	0	0	0	0	0	0	0	0	16	1	1	0	0	1.99863	1	0	0	32
2003	1	0	0	0	0	3	0	0	0	0	0	0	0	0	15.9	1	0	1	1	1.85353	0	0	0	16
11009	0	1	0	0	0	3	0	1	0	0	0	0	0	0	18.1	2	1	0	1	1.83162	0	0	1	31
1003	0	1	0	0	0	0	0	0	0	0	0	0	0	0	13.5	0	0	0	1	1.27036	0	0	0	35
10019	1	1	0	0	0	3	0	0	0	0	0	0	0	1	19.8	2	1	1	0	2.43942	1	0	0	38
11017	1	0	0	0	0	4	0	0	0	0	0	0	0	0	18.5	2	1	0	1	2.85832	0	0	0	30
1003	0	1	0	0	0	0	0				0	0	0	0	12.6	0	0	0	1	1.08967	0	0		116
11016	0	0	0	0	0	2	0	0	0	0	0	0	0	0	18.9	2	1	0	1	1.08967	0	0	0	30
2018	0	1	0	0	0	2	0	0	0	0	0	0	0	0	18.4	2	0	0	1	0.810404	0	0	0	3
11015	1	1	0	0	0	2	0	0	0	0	0	0	0	0	18.1	2	1	0	1	1.77686	0	0	0	33
11006	0	1	0	0	0	3	0	0	0	0	0	0	0	0	16.3	1	1	0	1	0.898015	0	0	0	32
10002	0	0	0	0	0	3	0	0	0	0	0	0	0	1	15.2	1	1	0	0	2.66667	1	0	0	34
2018	0	1	0	0	0	2	0	0	0	0	0	0	0	0	16.1	1	0	0	1	0.974675	1	0	0	17
1013	1	0	0	0	0	3	0	0	0	0	0	0	0	0	19.3	2	0	0	0	1.83984	0	0	0	30
11007	1	1	0	0	0	3	0	0	0	1	0	0	0	0	17.2	1	1	0	1	1.4538	1	0	1	34
2016	1	1	0	0	0	2	0	0	0	0	0	0	0	1	16	1	0	0	1	1.64819	0	0	0	28
2004	1	0	0	0	0	3	0	0	0	0	0	0	0	0	19.7	2	0	0	1	1.61533	0	0	0	34
10015	1	1	0	0	0	3	0	0	0	0	0	0	0	0	18.1	2	1	0	0	1.74127	0	0	0	28
10004	0	1	0	0	0	2	0	0	0	0	0	0	0	0	16.4	1	1	1	0	1.1718	1	0	0	32
11009	0	1	0	0	0	3	0	0	0	0	0	0	0	0	16.4	1	1	0	1	2.00411	0	0	0	19
11008	1	1	0	0	0	3	0	0	0	0	0	0	0	0	23.1	2	1	0	1	1.53593	1	0	0	30
1001	0	1	0	0	0	2	0	0	0	0	0	0	0	0	17.8	2	0	0	1	1.5332	0	0	0	32
11009	0	1	0	1	0	3	1				0	0	0	0	31.2	2	1	0	1	1.24846	1	0		86
2004	1	0	0	0	0	3	0				0	0	0	0	18.4	2	0	0	1	1.02396	1	0		87
1005	0	0	0	0	0	3	0	0	0	0	0	0	0	0	16.6	1	0	0	1	2.33812	0	0	0	27
2005	0		0	0	0	0	0	0	0	0	0	0	0	0	35.1962	2	0	0	1	55.7125	0	2	0	39
11017	0		0	0	0	0	0				0	1	0	1	26.9357	2	1	0	1	45.7112	0	2		121
11014	0		0	0	0	0	0	0	0	0	0	0	0	1	25.7812	2	1	0	0	27.4743	0	2	0	29
11003	0		0	0	0	0	0	0	0	0	0	0	0	1	17.9089	0	1	0	0	21.7194	0	2	0	34
1007	0		0	0	0	0	0	0	0	0	0	0	0	0	18.9	1	0	0	0	31.9014	0	2	0	27
10019	0	0	0	0	1	4	1	0	0	0	1	1	0	1	18.1	2	1	1	0	3.42779	1	0	0	26
1014	0	0	0	0	0	0	0	0	0	0	0	0	0	0	17.2	0	0	0	1	6.87474	0	1	0	22
10009	1	0	0	1	0	0	1	0	1	0	0	0	0	1	17.9	0	1	0	0	8.37509	0	1	1	35
2007	1		0	0	0	0	0	0	0	0	0	0	0	1	29.4118	2	0	0	0	23.9808	0	2	0	29
10006	1		0	0	0	0	0	0	0	0	1	1	0	1	29.6875	2	1	1	0	36.668	0	2	0	26
11004	0		0	0	0	0	0	0	0	0	0	0	0	1	14.2	0	1	0	1	27.8576	0	2	0	24
10011	1	0	0	0	0	3	0	0	0	0	0	0	0	1	19.9546	1	1	0	0	4.74196	0	0	0	14
2006	0		0	0	0	0	0	0	0	0	0	0	0	0	34.6667	2	0	0	1	24.9391	0	2	0	22
10014	1	0	0	0	0	0	0	0	0	0	0	0	1	1	15	0	1	0	0	7.718	0	1	0	33
11017	0		0	0	0	0	0	0	0	0	0	0	0	1	26.9357	2	1	0	1	45.8042	0	2	0	30
2017	0		0	0	0	0	0	0	0	0	0	0	1	0	23.3091	1	0	0	1	20.1396	0	2	0	29
1017	0		0	0	0	0	0	0	0	0	0	0	0	1	28.5375	2	0	0	0	20.4956	0	2	0	28
10014	1	0	0	0	0	0	0	0	0	0	0	0	0	1	15.5	0	1	0	0	8.10678	0	1	0	30
1004	0	0	0	0	0	3	0				0	0	0	1	14.5125	0	0	0	1	5.05955	0	1		116
2006	0		0	0	0	0	0	0	0	0	0	0	0	1	35.5556	2	0	0	1	25.2704	0	2	0	22
11016	0	0	0	0	0	3	0				0	0	0	0	12.8	0	1	0	1	6.01232	0	1		116
11015	0		0	0	0	0	0	0	0	0	0	0	0	1	19.2	1	1	0	1	7.0089	0	1	0	32
10016	0		0	0	0	0	0	0	0	0	0	0	0	1	26.7804	2	1	1	0	20.271	0	2	0	25
2008	0		0	0	0	0	0	0	0	0	0	0	0	0	24.8016	1	0	0	1	34.883	0	2	0	30
11019	0		0	0	0	0	0	0	0	0	0	1	0	1	20.8889	1	1	0	0	27.5893	0	2	0	32
11005	0		0	0	0	0	0	0	0	0	0	0	0	1	14.7	0	1	0	1	36.0164	0	2	0	23
1007	1	0	0	0	0	0	0	0	0	0	0	0	0	0	18.9349	1	0	0	0	8.22724	0	1	0	27
1015	0	0	0	0	0	0	0	0	0	0	0	0	0	1	25.2	2	0	0	1	15.0801	0	2	0	28
11004	1	0	0	0	0	3	0	0	0	0	0	0	0	1	15.7	0	1	0	1	7.8193	0	1	0	18
11014	0	0	0	0	0	0	0	0	0	0	0	0	0	1	19.4	1	1	0	0	5.79603	0	1	0	23
10014	1	0	0	0	0	0	0	0	0	0	0	0	0	1	14.1	0	1	0	0	7.46064	0	1	0	24
10013	0		0	0	0	0	0				0	0	0	1	20.3125	1	1	0	0	22.0452	0	2		123
2009	1	0	0	0	0	0	0	0	0	0	0	0	0	0	27.3	2	0	0	1	9.57153	0	1	0	32
1009	0	0	0	0	0	0	0	0	0	0	0	0	0	1	24.974	1	0	0	0	13.7331	0	2	0	32
1001	0		0	0	0	0	0				0	0	0	0	27.1203	2	0	0	1	51.1677	0	2		117
10001	0		0	0	0	0	0	0	0	0	0	0	0	1	38.2962	2	1	0	0	20.8268	0	2	0	1
1001	0		0	0	0	0	0	0	0	0	0	0	0	0	21.4844	1	0	0	1	20.9227	0	2	0	28
10016	1		0	1	0	0	1	0	0	0	0	0	0	1	23.8281	1	1	1	0	20.3368	0	2	0	26
11011	0		0	0	0	0	0	0	0	0	0	0	0	1	24.4646	1	1	0	1	27.7974	0	2	0	28
2018	1		0	0	0	0	0	0	0	0	0	0	0	1	27.102	2	0	0	1	21.6482	0	2	0	2
10001	0		0	0	0	0	0	0	0	0	0	0	0	1	26.635	2	1	0	0	20.2327	0	2	0	34
11017	0		0	0	0	0	0	0	0	0	0	0	0	1	25.5588	2	1	0	1	25.0157	0	2	0	27
10012	0	0	0	0	0	0	0	0	0	0	0	1	0	1	19.5	1	1	1	0	11.5729	0	2	0	26
1018	0		0	0	0	0	0	0	0	0	0	0	0	0	27.6398	2	0	0	1	23.4278	0	2	0	29
11014	0	0	0	0	0	0	0	0	0	0	0	0	0	1	19.2234	1	1	0	0	5.96578	0	1	0	31
2003	1		0	0	0	0	0	0	0	0	0	0	0	1	46.6112	2	0	1	1	50.4367	0	2	0	30
11014	0		0	0	0	0	0	0	0	0	0	0	0	1	19.1	1	1	0	0	27.6632	0	2	0	37
11007	1		0	0	0	0	0	0	0	0	0	0	0	1	25.3444	2	1	0	1	30.141	0	2	0	30
11012	1	0	0	0	0	0	0	0	0	0	0	0	0	1	23.3377	1	1	0	1	13.4511	0	2	0	37
1005	0		0	0	0	0	0				0	0	0	0	25.2994	2	0	0	1	21.64	0	2		116
10016	0		0	0	0	0	0	0	0	0	0	0	0	1	26.2845	2	1	1	0	19.9644	0	2	0	1
11011	0		0	0	0	0	0	0	0	0	0	0	0	1	19.4	1	1	0	1	27.8768	0	2	0	29
2001	0	0	0	0	0	0	0	0	0	0	0	0	0	0	18.4	1	0	0	0	11.2745	0	2	0	32
1005	0		0	0	0	0	0	0	0	0	0	0	0	0	25.721	2	0	0	1	22.3299	0	2	0	35
2001	0	0	0	0	0	0	0	0	0	0	0	0	0	0	18.9	1	0	0	0	10.9678	0	2	0	40
11016	0	0	0	0	0	3	0	0	0	0	0	0	0	0	14.1	0	1	0	1	6.5462	0	1	0	47
1018	1		0	0	0	0	0	0	0	0	0	0	0	0	26.8977	2	0	0	1	25.8125	0	2	0	1
10016	0		0	0	0	0	0	0	0	0	0	0	0	1	26.2845	2	1	1	0	19.8686	0	2	0	32
10001	0		0	0	0	0	0	0	0	0	0	0	0	1	26.1593	2	1	0	0	20.3285	0	2	0	35
1009	0	0	0	0	0	0	0	0	0	0	0	0	1	0	25.3902	2	0	0	0	14.0589	0	2	0	33
10017	0		0	0	0	0	0	0	0	0	0	0	0	1	55.1	2	1	0	0	32.5695	0	2	0	28
10010	0		0	0	0	0	0	0	0	0	0	0	0	0	27.1111	2	1	0	0	27.7207	0	2	0	40
2008	0		0	0	0	0	0	0	0	0	0	0	0	0	24.8016	1	0	0	1	34.8008	0	2	0	30
11009	0		0	0	0	0	0	0	0	0	0	0	0	1	23.1111	1	1	0	1	31.6249	0	2	0	16
10015	1	0	0	0	0	0	0	0	0	0	0	0	0	1	14.3	0	1	0	0	6.93498	0	1	0	30
2001	0	0	0	0	0	0	0	0	0	0	0	1	0	1	19.5	1	0	0	0	11.5209	0	2	0	26
11006	0	0	0	0	0	0	0	0	0	0	0	0	0	1	20.7029	1	1	0	1	11.5181	0	2	0	29
10015	1	0	0	0	0	0	0	0	0	0	0	0	0	1	15.7	1	1	0	0	7.01164	0	1	0	28
11012	0		0	0	0	0	0	0	0	0	0	0	0	1	24.6094	1	1	0	1	36.5613	0	2	0	33
2015	0		0	0	0	0	0	0	0	0	0	0	0	0	21.9076	1	0	0	1	23.5044	0	2	0	30
11007	1		0	0	0	0	0	0	0	0	0	0	1	1	25.3444	2	1	0	1	30.0589	0	2	0	30
11012	0		0	0	0	0	0	0	0	0	0	0	0	1	27.3438	2	1	0	1	37.3826	0	2	0	28
11007	1		0	0	0	0	0	0	0	0	0	1	0	0	26.4463	2	1	0	1	29.5606	0	2	0	33
11019	1	0	0	0	0	0	0	0	0	0	1	1	0	0	21.9138	1	1	0	0	10.486	0	2	0	34
2009	1	0	0	0	0	0	0	0	0	0	0	0	0	1	14.9116	0	0	0	1	10.308	0	1	0	59
10015	1	0	0	0	0	0	0	0	1	0	0	0	0	1	17	0	1	0	0	7.67146	0	1	1	28
2015	0		0	0	0	0	0	0	0	0	0	0	0	0	22.3133	1	0	0	1	23.0171	0	2	0	35
10003	1		0	0	0	0	0	0	0	0	0	0	0	1	27.1203	2	1	0	0	19.1896	0	2	0	25
11014	0	0	0	0	0	0	0	0	0	0	0	0	0	1	19.2	1	1	0	0	6.04244	0	1	0	15
10015	0	0	0	0	0	4	0	0	0	0	1	0	0	1	16	0	1	0	0	4.65435	1	0	0	19
11004	1	0	0	0	0	3	0	0	0	0	0	1	1	1	14.6	0	1	0	1	7.91239	0	1	0	34
10009	1	0	0	0	0	0	0	0	0	0	0	0	0	1	20.5	1	1	0	0	7.61944	0	1	0	31
2003	1		0	0	0	0	0	0	1	0	0	0	0	0	47.0868	2	0	1	1	50.6776	0	2	1	30
2013	1		0	0	0	0	0	0	0	0	0	1	0	1	27.3356	2	0	0	1	37.681	0	2	0	30
11008	0		0	0	0	0	0	0	0	0	0	1	0	1	23.3726	1	1	0	1	48.2574	0	2	0	24
2007	0		0	0	0	0	0	0	0	0	0	0	0	1	22.4766	1	0	0	0	22.1218	0	2	0	29
2004	0	0	0	0	0	0	0	0	0	0	0	0	0	0	19.4363	1	0	0	1	10.0424	0	1	0	19
2010	0	0	0	0	0	0	0	0	0	0	0	0	0	0	23	1	0	0	1	9.28679	0	1	0	41
11012	1	0	0	0	0	0	0	0	0	0	1	1	1	1	23.4375	1	1	0	1	13.7084	0	2	0	38
10012	0	0	0	0	0	0	0	0	0	0	0	0	0	1	18.6557	1	1	1	0	11.3265	0	2	0	31
11009	0		0	0	0	0	0				0	1	0	1	21.3	1	1	0	1	31.206	0	2		111
2006	0		0	0	0	0	0	0	0	0	0	0	0	0	33.7778	2	0	0	1	57.7851	0	2	0	28
10016	1		0	0	0	0	0	0	0	0	0	0	0	1	23.8281	1	1	1	0	20.1752	0	2	0	36
11016	0	0	0	0	0	3	0	0	0	0	0	0	0	0	16.3	0	1	0	1	6.59548	0	1	0	16
1008	1	0	0	0	0	0	0				0	0	0	1	18.9	1	0	0	0	10.0589	0	2		118
10009	0	0	0	1	0	0	1	0	0	0	0	1	0	1	20.3	1	1	0	0	11.6058	0	2	0	28
2011	0		0	0	0	0	0	0	0	0	0	0	0	0	19.8	1	0	0	1	75.4689	0	2	0	28
1011	0	0	0	0	0	0	0	0	0	0	0	0	0	0	18.1	1	0	0	0	10.7023	0	2	0	22
10002	1	0	0	0	0	3	0	0	0	0	0	0	0	1	18.5	2	1	0	0	4.98836	1	0	0	32
1012	0		0	0	0	0	0	0	0	0	0	0	0	0	34.9277	2	0	0	0	61.3279	0	2	0	30
2016	1	0	0	0	0	0	0	0	0	0	0	0	0	0	15.6	0	0	0	1	6.2642	1	1	0	26
11009	0		0	0	0	0	0	0	0	0	0	0	0	1	25.9695	2	1	0	1	23.165	0	2	0	34
1006	0		0	0	0	0	0	0	0	0	0	0	0	0	26.635	2	0	0	0	26.7762	0	2	0	33
11004	1	0	0	0	0	3	0				0	0	0	1	16	0	1	0	1	7.42505	0	1		123
10012	0	0	0	0	0	0	0	0	0	0	0	0	0	1	17	0	1	1	0	10.8474	0	2	0	37
2012	1		0	0	0	0	0	0	0	0	0	0	0	0	27.3356	2	0	0	0	24.2163	0	2	0	24
1014	0	0	0	0	0	0	0	0	0	0	0	0	0	0	18.4	1	0	0	1	8.54209	0	1	0	22
11004	0		0	0	0	0	0	0	0	0	0	0	0	1	19.4734	1	1	0	1	27.9343	0	2	0	28
2012	1		0	0	0	0	0	0	0	0	0	0	0	0	31.25	2	0	0	0	45.681	0	2	0	28
2016	1		0	0	0	0	0	0	0	0	0	0	0	0	15.7	0	0	0	1	7.44695	0	1	0	26
11005	1	0	0	0	0	3	0	0	0	0	0	0	0	1	14.08	0	1	0	1	7.26078	0	1	0	33
1007	0		0	0	0	0	0	0	0	0	0	0	0	0	20.1	1	0	0	0	31.9836	0	2	0	30
10017	0	0	0	0	0	4	0	0	0	0	0	0	0	1	18.4	2	1	0	0	4.42437	0	0	0	1
10016	1		0	0	0	0	0	0	0	0	0	0	0	1	23.4375	1	1	1	0	19.7536	0	2	0	28
10004	1	0	0	0	0	0	0	0	0	0	0	0	0	0	12.5	0	1	1	0	10.8063	0	2	0	28
2008	0		0	0	0	0	0	0	0	0	0	0	0	0	19.8141	1	0	0	1	18.5133	0	2	0	18
10016	1		0	0	0	0	0				0	0	0	1	26.3	2	1	1	0	19.5948	0	2		124
1006	1		0	0	0	0	0	0	0	0	0	0	0	0	24.8016	1	0	0	0	30.1793	0	2	0	25
11005	1	0	0	0	0	3	0	0	0	0	0	0	0	0	14.5	0	1	0	1	6.70226	0	1	0	33
1017	0		0	0	0	0	0	0	0	0	0	0	0	1	29.4887	2	0	0	0	20.104	0	2	0	29
1011	0	0	0	0	0	0	0	0	0	0	1	0	0	1	16.6	0	0	0	0	8.94182	0	1	0	27
10014	1	0	0	0	0	0	0	0	0	0	0	0	0	1	13.9	0	1	0	0	7.55099	0	1	0	2
1005	0		0	0	0	0	0	0	0	0	0	0	0	0	25.2994	2	0	0	1	21.9877	0	2	0	30
2004	0		0	0	0	0	0				0	0	0	1	22.4	1	0	0	1	33.3142	0	2		118
10007	1	0	0	0	0	0	0	0	0	0	0	0	0	1	17.7	0	1	1	0	7.23614	0	1	0	21
2015	1	0	0	0	0	0	0	0	0	0	0	0	0	0	20.3125	1	0	0	1	13.5387	0	2	0	29
10010	1		0	0	0	0	0	0	0	0	0	0	0	0	34.1311	2	1	0	0	25.5058	0	2	0	40
10002	1	0	0	0	0	3	0	0	0	0	0	0	0	1	15.3	1	1	0	0	4.34223	1	0	0	35
2007	1		0	0	0	0	0	0	0	0	0	0	0	1	29.0657	2	0	0	0	24.3203	0	2	0	33
10015	0	0	0	0	0	4	0	0	0	0	0	0	0	1	16	0	1	0	0	4.60233	0	0	0	29
1007	1	0	0	0	0	0	0	0	0	0	0	0	0	1	18.3	1	0	0	0	8.15332	0	1	0	24
10014	1	0	0	0	0	0	0				0	0	0	1	14.4	0	1	0	0	7.20329	0	1		128
1001	0		0	0	0	0	0	0	0	0	0	0	0	0	27.1203	2	0	0	1	51.3429	0	2	0	34
11012	0		0	0	0	0	0	0	0	0	0	0	0	1	26.1719	2	1	0	1	37.0596	0	2	0	15
10012	0		0	0	0	0	0	0	0	0	0	0	0	1	18.7	1	1	1	0	35.551	0	2	0	34
11006	0	0	0	0	0	0	0				0	0	0	0	18.6157	1	1	0	1	10.8501	0	2		124
11009	0		0	0	0	0	0	0	0	0	0	0	0	1	22.2222	1	1	0	1	31.3785	0	2	0	28
10001	1		0	0	0	0	0	0	0	0	0	0	0	1	23.4375	1	1	0	0	21.9083	0	2	0	25
10005	0		0	0	0	0	0	0	0	0	0	0	0	1	25.2081	2	1	0	0	33.8809	0	2	0	27
1017	0		0	0	0	0	0	0	0	0	0	0	0	1	28.5375	2	0	0	0	20.5832	0	2	0	32
1015	0		0	0	0	0	0	0	0	0	0	0	0	1	16.6468	0	0	0	1	37.8097	0	2	0	25
2015	0		0	0	0	0	0	0	0	0	0	0	0	1	22.3133	1	0	0	1	23.1622	0	2	0	30
10009	0	0	0	0	0	0	0	0	0	0	0	0	0	1	20.8	1	1	0	0	11.0308	0	2	0	31
1008	0		0	0	0	0	0	0	0	0	0	0	0	1	26.2845	2	0	0	0	32.9993	0	2	0	28
2015	0		0	0	0	0	0	0	0	0	0	1	0	0	22.3133	1	0	0	1	22.6639	0	2	0	25
10010	1		0	0	0	0	0	0	0	0	0	0	0	0	37.461	2	1	0	0	26.2231	0	2	0	32
2006	0		0	0	0	0	0	0	0	0	0	0	0	1	35.5556	2	0	0	1	58.2094	0	2	0	28
2016	1		0	0	0	0	0	0	0	0	0	0	0	0	12.6	0	0	0	1	7.28268	0	1	0	18
2017	0		0	0	0	0	0	0	0	0	0	0	0	0	24.974	1	0	0	1	19.7426	0	2	0	37
1016	0		0	0	0	0	0				0	0	0	1	24.2382	1	0	0	1	20.0575	0	2		118
10006	0		0	0	0	0	0	0	0	0	0	0	0	0	20.8117	1	1	1	0	26.4942	0	2	0	31
10005	0		0	0	0	0	0	0	0	0	0	1	0	1	18	2	1	0	0	34.2177	0	2	0	34
10001	0		0	0	0	0	0	0	0	0	0	0	0	1	38.2962	2	1	0	0	21.0787	0	2	0	28
1014	0	0	0	0	0	0	0	0	0	0	0	1	0	1	18.9	1	0	0	1	7.29363	0	1	0	25
11015	0		0	0	0	0	0	0	0	0	0	0	0	1	18.9	1	1	0	1	7.16222	0	1	0	32
10004	1	0	0	0	0	0	0	0	0	0	0	1	0	1	13.4	0	1	1	0	11.3922	0	2	0	28
10017	0		0	0	0	0	0	0	0	0	0	0	0	1	23.4375	1	1	0	0	32.1917	0	2	0	28
2002	1	0	0	0	0	0	0	0	0	0	1	1	1	1	16.3	0	0	0	1	14.5106	0	2	0	14
2002	1	0	0	0	0	0	0	0	0	0	0	0	0	0	18.6115	1	0	0	1	14.1848	0	2	0	16
11003	0		0	0	0	0	0	0	0	0	0	0	0	0	19.8141	1	1	0	0	22.0424	0	2	0	28
11015	0		0	0	0	0	0	0	0	0	0	0	0	1	19.5	1	1	0	1	7.07461	0	1	0	24
11019	1	0	0	0	0	0	0	0	0	0	0	0	0	0	20.3	1	1	0	0	10.3929	0	2	0	18
11017	0		0	0	0	0	0	0	0	0	0	1	1	1	23.74	1	1	0	1	46.4641	0	2	0	23
1008	0		0	0	0	0	0	0	0	0	0	0	0	1	18.9	1	0	0	0	32.8268	0	2	0	33
10013	0		0	1	1	0	1	0	0	0	0	0	1	1	20.3125	1	1	0	0	22.5298	0	2	0	21
2006	0		0	0	0	0	0	0	0	0	0	0	0	1	34.6667	2	0	0	1	58.13	0	2	0	39
1011	0	0	0	0	0	0	0	1	0	0	0	0	0	1	16.9	0	0	0	0	11.05	0	2	1	31
2001	1	0	0	0	0	0	0				0	0	0	0	22.9	1	0	0	0	8.11499	0	1		110
10002	0		0	0	0	0	0	0	0	0	0	0	0	1	18.3	2	1	0	0	23.8741	0	2	0	31
2014	0		0	0	0	0	0	0	0	0	0	0	0	0	22.4766	1	0	0	1	19.4716	0	2	0	30
11018	0	0	0	0	0	0	0	0	0	0	1	1	1	1	22.7	1	1	0	1	8.98015	0	1	0	27
1002	1		0	0	0	3	0	0	0	0	0	0	0	0	15.3408	0	0	0	1	6.05339	0	1	0	31
1009	0		0	1	0	0	1	0	0	0	0	0	0	1	31.6337	2	0	0	0	32.6242	0	2	0	29
10003	1		0	0	0	0	0	0	0	0	0	0	0	1	26.7094	2	1	0	0	19.0171	0	2	0	25
11012	1	0	0	0	0	0	0	0	0	0	0	0	0	1	24.6094	1	1	0	1	13.8672	0	2	0	36
2006	0		0	0	0	0	0	0	0	0	1	1	1	1	35.5556	2	0	0	1	25.0185	0	2	0	29
1013	0		0	0	0	0	0	0	0	0	0	0	1	1	21.3675	1	0	0	0	38.7132	0	2	0	29
11017	0		0	0	0	0	0	0	0	0	0	0	0	1	22.8269	1	1	0	1	46.2834	0	2	0	28
1017	1		0	0	0	0	0	0	0	0	0	0	0	1	27.3438	2	0	0	0	24.0192	0	2	0	29
1010	1		0	0	0	0	0	0	0	0	0	0	0	0	30.4438	2	0	0	0	37.128	0	2	0	27
1005	0		0	0	0	0	0	0	0	0	0	0	0	0	28.8275	2	0	0	1	44.386	0	2	0	24
11015	0	0	0	0	0	0	0	0	0	0	0	0	0	0	21.9	1	1	0	1	8.10678	0	1	0	25
10013	1		0	0	0	0	0	0	0	0	0	0	0	1	29.7521	2	1	0	0	29.3799	0	2	0	30
11017	0		0	0	0	0	0	0	0	0	0	0	0	1	24.3418	1	1	0	1	24.6899	0	2	0	21
10002	1	0	0	0	0	3	0	0	0	0	0	0	0	1	14.5773	0	1	0	0	4.24367	1	0	0	33
11001	0	0	0	0	0	4	0	0	0	0	1	1	1	1	20.2	1	1	0	1	7.75633	0	1	0	24
10017	0		0	0	0	0	0	0	0	0	0	0	0	1	23.4375	1	1	0	0	31.9343	0	2	0	32
11015	0		0	0	0	0	0	0	0	0	0	0	0	1	19.5	1	1	0	1	7.3347	0	1	0	32
1018	0		0	0	0	0	0	0	0	0	0	0	0	0	27.2392	2	0	0	1	22.7652	0	2	0	30
2005	0		0	0	0	0	0	0	0	0	0	0	0	0	36.6231	2	0	0	1	56.3532	0	2	0	28
11006	0		0	0	0	0	0	0	0	0	0	0	0	0	21.8211	1	1	0	1	29.5962	0	2	0	16
11016	0	0	0	0	0	3	0	0	0	0	0	0	0	1	15	0	1	0	1	6.84189	0	1	0	35
10001	1		0	0	0	0	0	0	0	0	0	0	0	1	37	2	1	0	0	21.7604	0	2	0	2
2003	1		0	0	0	0	0	0	0	0	0	0	0	0	45.1843	2	0	1	1	50.1164	0	2	0	34
10018	1		0	0	0	0	0	0	0	0	0	1	0	1	29.7521	2	1	1	0	29.4839	0	2	0	30
2015	1	0	0	0	0	0	0	0	0	0	0	0	0	1	21.0938	1	0	0	1	13.2101	0	2	0	30
2009	1	0	0	0	0	0	0	0	0	0	0	0	0	0	16	0	0	0	1	9.7358	0	1	0	34
1010	1		0	0	0	0	0				0	0	0	1	31.245	2	0	0	0	36.6297	0	2		117
2001	1	0	0	0	0	0	0	0	0	0	0	0	0	0	19.5	1	0	0	0	8.78029	0	1	0	31
10013	1		0	0	0	0	0	0	0	0	0	0	0	1	29.3848	2	1	0	0	28.5585	0	2	0	30
10013	1		0	0	0	0	0	0	0	0	0	0	0	1	29.3848	2	1	0	0	29.1253	0	2	0	25
11001	0		0	0	0	0	0	0	0	0	0	0	0	1	19.1	1	1	0	1	25.963	0	2	0	37
10006	0		0	0	0	0	0	0	0	0	0	0	1	1	20.8117	1	1	1	0	26.8118	0	2	0	26
1007	0		0	0	0	0	0	0	0	0	0	0	0	1	28.441	2	0	0	0	32.1533	0	2	0	22
11018	0	0	0	0	0	0	0				0	0	0	0	11.7	0	1	0	1	8.48734	0	1		124
11017	0		0	0	0	0	0	0	0	0	0	0	0	1	26.9357	2	1	0	1	45.9028	0	2	0	36
11005	0		0	0	0	0	0	0	0	0	0	0	0	0	14.8	0	1	0	1	35.5948	0	2	0	14
11017	0		0	0	0	0	0	0	0	0	0	0	0	1	26.9357	2	1	0	1	45.9603	0	2	0	21
2007	1		0	0	0	0	0	0	0	0	0	0	0	1	29.4118	2	0	0	0	23.9014	0	2	0	29
11019	0		0	0	0	0	0	0	0	0	0	0	0	0	17.8	0	1	0	0	26.9979	0	2	0	29
2005	0		0	0	0	0	0	0	0	0	0	0	0	0	35.1962	2	0	0	1	55.6058	0	2	0	30
10003	1		0	0	0	0	0	0	0	0	0	0	0	1	27.5312	2	1	0	0	19.5236	0	2	0	26
11017	0		0	0	0	0	0	0	0	0	0	0	0	1	23.74	1	1	0	1	46.1492	0	2	0	28
11001	0	0	0	0	0	4	0	0	1	0	0	0	0	1	20.1559	1	1	0	1	7.69062	0	1	1	22
1005	0		0	0	0	0	0	0	0	0	0	0	0	1	28.3771	2	0	0	1	44.7995	0	2	0	32
11009	0		0	0	0	0	0	0	0	0	0	0	0	1	22.2222	1	1	0	1	31.4524	0	2	0	27
11017	0		0	0	0	0	0	0	0	0	0	0	0	1	23.2834	1	1	0	1	46.3655	0	2	0	30
10006	0		0	0	0	0	0	0	0	0	0	0	0	0	20.8117	1	1	1	0	26.5708	0	2	0	28
2017	0		0	0	0	0	0	0	0	0	1	0	1	1	21.2279	1	0	0	1	20	0	2	0	38
10011	1	0	0	0	0	3	0				0	0	0	1	17.2292	0	1	0	0	4.52293	0	0		129
10014	0		0	0	0	0	0	0	0	0	0	0	0	1	36.8827	2	1	0	0	31.0007	0	2	0	110
11003	0		0	0	0	0	0	0	0	0	0	0	0	0	26.4463	2	1	0	0	42.5572	0	2	0	31
10012	0	0	0	0	0	0	0	0	0	0	0	0	0	1	20.3	1	1	1	0	11.6742	0	2	0	37
11018	0	0	0	0	0	0	0	0	0	0	0	0	0	0	22.2	1	1	0	1	8.21629	0	1	0	1
2013	0		0	0	0	0	0	0	0	0	1	1	0	0	22.2656	1	0	0	1	26.8337	0	2	0	25
11017	0		0	0	0	0	0	0	0	0	0	0	0	1	23.74	1	1	0	1	46.6283	0	2	0	34
1002	1		0	0	0	3	0	0	0	0	0	0	0	0	17.5	0	0	0	1	6.79535	0	1	0	29
1013	0		0	0	0	0	0	0	0	0	0	0	0	0	22.1893	1	0	0	0	39.3812	0	2	0	22
2015	1	0	0	0	0	0	0	0	1	0	0	0	0	0	21.3599	1	0	0	1	12.9637	0	2	1	30
2017	1		0	0	0	0	0	0	0	0	0	0	0	0	19.721	1	0	0	1	28.2081	0	2	0	28
2007	0		0	0	0	0	0	0	0	0	0	1	0	0	26.2227	2	0	0	0	21.7276	0	2	0	34
10018	0		0	0	0	4	0				0	0	0	0	14.7929	0	1	1	0	2.05886	0	0		124
11018	0	0	0	0	0	0	0	0	0	0	0	0	0	0	13.7	0	1	0	1	8.11773	0	1	0	41
2003	0		0	0	0	0	0	0	0	0	0	0	0	0	27.7008	2	0	1	1	28.9309	0	2	0	34
11018	0	0	0	0	0	0	0	0	0	0	0	0	0	0	13	0	1	0	1	8.00548	0	1	0	6
1010	1		0	0	0	0	0	0	0	0	0	0	0	1	31.245	2	0	0	0	36.8843	0	2	0	30
2006	0		0	0	0	0	0	0	0	0	0	1	0	1	35.5556	2	0	0	1	25.1143	0	2	0	35
11017	0		0	0	0	0	0	0	0	0	0	0	0	1	23.1247	1	1	0	1	24.4873	0	2	0	4
10018	0		0	0	0	4	0	0	0	0	0	1	0	1	20.3	2	1	1	0	2.80356	1	0	0	27
2004	0	0	0	0	0	0	0	0	0	0	1	0	0	1	21.1109	1	0	0	1	9.62081	0	1	0	32
11006	0	0	0	0	0	0	0	0	0	0	0	0	0	1	19.7	1	1	0	1	11.3566	0	2	0	33
11001	0		0	0	0	0	0	0	0	0	0	0	1	1	27.4762	2	1	0	1	26.5298	0	2	0	26
11019	0		0	0	0	0	0	0	0	0	0	0	0	0	22.2222	1	1	0	0	26.9185	0	2	0	34
10003	1		0	0	0	0	0	0	0	0	0	0	0	1	27.5312	2	1	0	0	19.6797	0	2	0	26
10015	1	0	0	0	0	0	0	0	0	0	0	0	0	1	17	0	1	0	0	7.75359	0	1	0	30
11011	1	0	0	0	0	0	0	0	0	0	0	0	0	1	21.2	1	1	0	1	9.40725	0	1	0	16
10009	0	0	0	0	0	0	0	0	1	0	0	1	0	1	20.3	1	1	0	0	11.7016	0	2	1	35
10010	1		0	0	0	0	0	0	0	0	0	0	0	0	34.9636	2	1	0	0	25.6564	0	2	0	1
2013	0		0	0	0	0	0	0	0	0	0	0	0	1	21.4844	1	0	0	1	26.5927	0	2	0	16
10009	1	0	0	0	0	0	0	0	0	0	0	0	1	1	20.9	1	1	0	0	7.95619	0	1	0	33
2016	1		0	0	0	0	0				0	1	0	0	15.7	0	0	0	1	7.06639	0	1		138
10019	0	0	1	0	0	4	1	0	0	0	0	0	0	1	18.8	2	1	1	0	3.67693	1	0	0	5
10018	1		0	0	0	0	0	0	0	0	0	0	0	0	15.2	1	1	1	0	28.9774	0	2	0	32
11005	1	0	0	0	0	3	0	0	0	0	0	0	0	0	15.0263	0	1	0	1	6.55168	0	1	0	30
2005	0		0	0	0	0	0	0	0	0	0	0	0	0	35.6718	2	0	0	1	55.8658	0	2	0	33
2001	1	0	0	0	0	0	0	0	0	0	0	0	0	0	20.7	1	0	0	0	8.19712	0	1	0	30
10012	0		0	0	0	0	0	0	0	0	0	0	0	1	22.9592	1	1	1	0	35.2088	0	2	0	23
2016	1		0	0	0	0	0	0	0	0	0	0	0	1	14.2	0	0	0	1	7.79466	0	1	0	35
1011	0	0	0	0	0	0	0	0	0	0	0	0	0	0	16.2	0	0	0	0	8.69268	0	1	0	33
11014	0	0	0	0	0	0	0	0	0	0	0	0	0	1	20.4061	1	1	0	0	5.8809	0	1	0	31
11018	0	0	0	0	0	0	0	0	0	0	0	0	0	0	12.4	0	1	0	1	8.5859	0	1	0	30
2014	0		0	0	0	0	0	0	0	0	0	0	0	0	22.8928	1	0	0	1	19.1458	0	2	0	29
10013	1		0	0	0	0	0				0	0	0	1	29.3848	2	1	0	0	28.4764	0	2		123
11018	0	0	0	0	0	0	0	0	0	0	1	0	0	0	15.7	0	1	0	1	9.21834	0	1	0	16
10012	0		0	0	0	0	0	0	0	0	0	0	0	1	22.9592	1	1	1	0	35.0719	0	2	0	37
1012	0		0	0	0	0	0	0	0	0	0	0	0	0	34.9277	2	0	0	0	61.2238	0	2	0	26
10005	0		0	0	0	0	0	0	0	0	0	0	0	1	25.2081	2	1	0	0	33.807	0	2	0	32
2016	1	0	0	0	0	0	0	0	0	0	0	0	0	0	13.8	0	0	0	1	5.93566	0	1	0	26
2008	0		0	0	0	0	0	0	0	0	0	0	0	1	26.2188	2	0	0	1	35.6249	0	2	0	33
11015	0		0	0	0	0	0	0	0	0	0	0	0	0	17	0	1	0	1	6.92129	0	1	0	18
11014	0	0	0	0	0	0	0	0	0	0	0	0	0	1	19.1306	1	1	0	0	5.6564	1	1	0	37
10001	1		0	0	0	0	0	0	0	0	0	0	0	1	22.6562	1	1	0	0	21.6126	0	2	0	44
10003	1		0	0	0	0	0				0	0	0	1	23.3	1	1	0	0	18.768	0	2		119
1013	0		0	0	0	0	0	0	0	0	0	0	0	1	21.3675	1	0	0	0	38.8036	0	2	0	33
2001	1	0	0	1	0	0	1	0	0	0	0	1	0	1	18.1	1	0	0	0	9.02943	0	1	0	26
1011	0	0	0	0	0	0	0	0	0	0	0	0	0	0	16.8	0	0	0	0	10.8747	0	2	0	26
1009	0		0	0	0	0	0	0	0	0	0	0	0	1	31.6337	2	0	0	0	32.9692	0	2	0	24
11009	0		0	0	0	0	0	0	0	0	0	0	0	1	25.9695	2	1	0	1	23.2608	0	2	0	22
11015	0		0	0	0	0	0	0	0	0	0	0	0	0	21.9	1	1	0	1	6.61465	0	1	0	30
11015	0	0	0	0	0	0	0	0	0	0	0	0	0	1	17.5	0	1	0	1	8.77755	0	1	0	30
11014	0		0	0	0	0	0	0	0	0	0	0	0	1	19.2	1	1	0	0	27.9726	0	2	0	31
2016	1		0	0	0	0	0	0	0	0	0	0	0	0	15.1	0	0	0	1	7.37577	0	1	0	3
2014	1		0	0	0	0	0	0	0	0	0	0	0	0	25	2	0	0	1	21.0048	0	2	0	31
11015	0	0	0	0	0	0	0	0	0	0	0	0	0	1	18.3	1	1	0	1	8.6872	0	1	0	18
11006	0		0	0	0	0	0	0	0	0	0	0	0	1	20.7	1	1	0	1	29.8481	0	2	0	31
11019	0		0	0	0	0	0	0	0	0	0	0	0	0	21.3333	1	1	0	0	27.425	0	2	0	15
11011	1	0	0	0	0	0	0	0	0	0	0	0	0	1	19.4287	1	1	0	1	9.08693	0	1	0	23
2017	0		0	0	0	0	0				0	0	0	0	24.974	1	0	0	1	19.5839	0	2		138
11015	0	0	0	0	0	0	0	0	0	0	0	0	0	0	16.5	0	1	0	1	8.30116	0	1	0	38
11013	0		0	0	0	0	0				0	0	0	1	25	2	1	0	0	40.1095	0	2		116
1010	0		0	0	0	0	0	0	0	0	0	0	0	1	26.8407	2	0	0	0	36.6461	0	2	0	32
11015	0		0	0	0	0	0	0	0	0	0	0	0	0	18.7	1	1	0	1	6.85832	0	1	0	34
10017	0	0	0	0	0	4	0	0	0	0	0	0	0	1	17.7	2	1	0	0	4.33402	0	0	0	31
1008	0		0	0	0	0	0	0	0	0	0	0	0	0	26.2845	2	0	0	0	33.3279	0	2	0	33
10003	0		0	0	0	0	0	0	0	0	0	0	0	1	26.2845	2	1	0	0	17.0596	0	2	0	25
1017	1		0	0	0	0	0	0	0	0	0	0	0	1	27.3438	2	0	0	0	23.6632	0	2	0	28
11017	0		0	0	0	0	0	0	0	0	0	1	1	1	24.7475	1	1	0	1	24.8843	0	2	0	28
2013	0		0	0	0	0	0	0	0	0	0	0	0	1	21.4844	1	0	0	1	26.5462	0	2	0	30
11014	0	0	0	0	0	0	0				0	0	0	1	22.3082	1	1	0	0	5.30869	1	1		90
11015	0	0	0	0	0	0	0				0	0	0	0	13.2	0	1	0	1	7.95346	0	1		116
10012	0	0	0	0	0	0	0	0	0	0	0	0	0	1	23.4375	1	1	1	0	11.091	0	2	0	1
10015	1	0	0	0	0	0	0	0	0	0	0	0	0	1	16.3	1	1	0	0	7.19781	0	1	0	2
10005	0		0	0	0	0	0	0	0	0	0	1	1	1	16.6	1	1	0	0	34.2943	0	2	0	28
10014	0		0	0	0	0	0	0	0	0	0	0	1	1	36.2	2	1	0	0	30.8364	0	2	0	22
10011	1	0	0	0	0	3	0	0	0	0	0	0	0	1	20	2	1	0	0	4.70363	0	0	0	24
1005	0		0	0	0	0	0	0	0	0	0	0	0	1	25.2994	2	0	0	1	22.5599	0	2	0	27
10009	0	0	0	0	0	0	0	0	0	0	0	0	0	1	21	1	1	0	0	11.1294	0	2	0	1
10009	0	0	0	0	0	0	0	0	0	0	0	0	0	1	19.1	1	1	0	0	11.2088	0	2	0	29
11013	0		0	0	0	0	0	0	0	0	0	0	0	1	30.5428	2	1	0	0	19.8357	0	2	0	29
1014	0	0	0	1	0	0	1	0	1	0	0	1	0	0	15.7	0	0	0	1	6.54894	0	1	1	23
10003	0		0	0	0	0	0	0	0	0	0	0	0	1	26.2845	2	1	0	0	16.9911	0	2	0	31
11019	0		0	0	0	0	0	0	0	0	0	0	0	0	22.2222	1	1	0	0	27.1978	0	2	0	25
11007	1		0	0	0	0	0	0	0	0	0	0	0	0	26.4463	2	1	0	1	29.6372	0	2	0	28
10018	1		0	0	0	0	0	0	0	0	0	1	0	0	14.8	1	1	1	0	28.8214	0	2	0	33
10018	1		0	0	0	0	0	0	0	0	0	0	0	0	28.6501	2	1	1	0	28.8898	0	2	0	25
11017	0		0	0	0	0	0	0	0	0	0	0	0	1	24.3418	1	1	0	1	24.6324	0	2	0	30
1002	0		0	0	0	0	0	0	0	0	0	0	0	0	15.8	0	0	0	1	29.2704	0	2	0	30
10006	1		0	0	0	0	0	0	0	0	0	0	0	0	29.2969	2	1	1	0	36.0082	0	2	0	29
10007	0		0	0	0	0	0	0	0	0	0	0	0	1	15.6	0	1	1	0	35.2799	0	2	0	33
10017	0		0	0	0	0	0	0	0	0	0	0	0	1	23.4375	1	1	0	0	31.8467	0	2	0	30
11006	0		0	0	0	0	0	0	0	0	0	0	0	1	19.8373	1	1	0	1	29.7632	0	2	0	28
10004	1	0	0	0	0	0	0	0	0	0	0	0	0	1	13.8	0	1	1	0	0.73922	0	0	0	29
10018	1		0	0	0	0	0	0	0	0	0	0	0	1	20.2	2	1	1	0	29.6372	0	2	0	31
11006	0	0	0	0	0	0	0	0	0	0	0	0	0	1	21.738	1	1	0	1	11.6852	0	2	0	33
2018	0		0	0	0	0	0				0	0	0	0	21.2183	1	0	0	1	20.1615	0	2		130
1001	0		0	0	0	0	0	0	0	0	0	0	0	0	21.4844	1	0	0	1	20.5175	0	2	0	33
1011	0	0	0	0	0	0	0	0	0	0	0	0	0	0	18.1	1	0	0	0	10.642	0	2	0	29
1008	0		0	0	0	0	0	0	0	0	0	0	0	1	18.9	1	0	0	0	33.1636	0	2	0	25
11012	1	0	0	0	0	0	0	0	0	0	0	0	0	1	25	2	1	0	1	13.9466	0	2	0	22
10018	0		0	0	0	4	0	0	0	0	0	0	0	1	19.3772	1	1	1	0	2.72964	0	0	0	1
10012	0	0	0	0	0	0	0	0	0	0	0	0	0	1	18.9	1	1	1	0	11.4223	0	2	0	1
11009	0		0	0	0	0	0	0	0	0	0	0	0	1	25.9695	2	1	0	1	23.4168	0	2	0	33
10018	0		0	0	0	4	0	0	0	0	0	0	0	1	19.8177	1	1	1	0	2.8857	1	0	0	29
11009	0		0	0	0	0	0	0	0	0	0	0	0	1	25.1039	2	1	0	1	23.4935	0	2	0	28
10019	0		0	0	0	0	0	0	0	0	1	1	1	1	26.1593	2	1	1	0	17.4538	0	2	0	31
1003	0		0	0	0	0	0	0	0	0	0	0	0	0	24.7325	1	0	0	1	84.6571	0	2	0	33
1014	0	0	0	0	0	0	0	0	1	0	0	1	0	0	16.9	0	0	0	1	8.21629	0	1	1	28
1011	0	0	0	0	0	0	0	0	0	0	0	0	0	0	17.6	0	0	0	0	10.4778	0	2	0	32
10019	0		0	0	0	0	0				0	0	0	0	25.7	2	1	1	0	16.961	0	2		124
11014	0	0	0	0	0	0	0	0	0	0	0	0	0	1	20.1845	1	1	0	0	6.13279	0	1	0	33
1018	0		0	0	0	0	0	0	0	0	0	0	0	0	27.2392	2	0	0	1	22.9541	0	2	0	30
2008	0		0	0	0	0	0	0	0	0	0	0	0	0	24.093	1	0	0	1	35.1239	0	2	0	22
11014	0		0	0	0	0	0	0	0	0	0	0	0	1	27.3438	2	1	0	0	27.8029	0	2	0	23
10002	1	0	0	0	0	3	0				0	0	0	1	13.5	0	1	0	0	4.15332	1	0		95
11002	0		0	0	0	0	0	0	0	0	0	0	0	1	27.2763	2	1	0	1	56.5202	0	2	0	29
10010	0		0	0	0	0	0	0	0	0	0	0	0	0	28.4444	2	1	0	0	28.3504	0	2	0	28
1010	0		0	0	0	0	0	0	0	0	0	0	0	0	25.9151	2	0	0	0	36.9719	0	2	0	29
2018	1		0	0	0	0	0	0	0	0	0	0	0	0	29.0612	2	0	0	1	21.41	0	2	0	33
1004	0	0	0	0	0	3	0	0	0	0	0	1	0	1	16.5289	0	0	0	1	5.56058	0	1	0	27
11006	0		0	0	0	0	0	0	0	0	0	0	0	1	19.8373	1	1	0	1	29.6865	0	2	0	33
11014	0	0	0	0	0	0	0	0	0	0	0	0	0	1	17.7	0	1	0	0	5.46749	1	1	0	29
1004	0	0	0	0	0	3	0	0	0	0	0	0	0	1	17.1	0	0	0	1	5.40452	0	1	0	32
1013	0		0	0	0	0	0	0	0	0	0	0	0	0	21.6441	1	0	0	0	40.6954	0	2	0	22
10005	0		0	0	0	0	0	0	0	0	0	0	0	1	25.2081	2	1	0	0	33.7194	0	2	0	31
1015	0	0	0	0	0	0	0	0	0	0	0	0	0	1	25.2	2	0	0	1	15.1869	0	2	0	1
2008	0		0	0	0	0	0	0	0	0	0	0	0	1	23.6244	1	0	0	1	19.0144	0	2	0	22
1003	0		0	0	0	0	0	0	0	0	0	0	0	0	21.7502	1	0	0	1	21.8891	0	2	0	25
11008	0		0	0	0	0	0	0	0	0	0	0	0	1	24.974	1	1	0	1	19.8084	0	2	0	37
1015	0	0	0	0	0	0	0	0	0	0	0	0	0	0	25.3	2	0	0	1	15.4223	0	2	0	36
2005	0		0	0	0	0	0	0	0	0	0	0	0	0	27.3438	2	0	0	1	27.6003	0	2	0	23
10015	1	0	0	0	0	0	0				0	0	0	1	12.9	0	1	0	0	6.85284	0	1		124
11014	0		0	0	0	0	0	0	0	0	0	0	0	1	67.2818		1	0	0	28.0493	0	2	0	15
1012	0		0	0	0	0	0	0	0	0	0	0	0	0	31.6406	2	0	0	0	23.165	0	2	0	29
1001	0		0	0	0	0	0	0	0	0	0	0	0	0	26.7094	2	0	0	1	52.0849	0	2	0	32
10002	1	0	0	0	0	3	0	0	0	0	0	0	0	1	18.8519	1	1	0	0	4.81314	0	0	0	31
10019	0	0	0	0	0	4	0	0	0	1	0	0	0	1	18.1	2	1	1	0	3.5373	0	0	1	40
11007	0		0	0	0	0	0	0	0	0	1	0	0	1	32.8181	2	1	0	1	31.8193	0	2	0	23
1015	0		0	0	0	0	0	0	0	0	0	0	0	0	25.2	2	0	0	1	37.8809	0	2	0	26
2003	0		0	0	0	0	0	0	0	0	0	0	0	1	27.268	2	0	1	1	28.679	0	2	0	24
1006	1		0	0	0	0	0	0	0	0	0	0	0	0	24.8016	1	0	0	0	29.9275	0	2	0	34
2010	0		0	0	0	0	0				0	0	0	0	23	1	0	0	1	19.4415	0	2		118
11002	0		0	0	0	0	0	0	0	0	0	0	0	1	28.2682	2	1	0	1	56.5941	0	2	0	27
11014	0		0	0	0	0	0				0	0	0	1	22.3	1	1	0	0	27.3128	0	2		115
1013	0		0	0	0	0	0				0	0	1	1	21.3675	1	0	0	0	38.6338	0	2		118
10003	0		0	0	0	0	0	0	0	0	0	0	0	1	24.7967	1	1	0	0	16.5722	0	2	0	25
2018	1		0	0	0	0	0	0	0	0	0	0	0	1	27.7551	2	0	0	1	21.5661	0	2	0	30
2001	0	0	0	0	0	0	0	0	0	0	0	0	0	0	20.8	1	0	0	0	10.8583	0	2	0	15
11016	0	0	0	0	0	3	0	0	0	0	0	0	0	0	16	0	1	0	1	7.6742	0	1	0	28
11007	0		0	0	0	0	0	0	0	0	0	0	0	0	29.4887	2	1	0	1	31.3101	0	2	0	33
1012	0		0	0	0	0	0	0	0	0	0	0	0	0	34.9277	2	0	0	0	60.8268	0	2	0	22
2011	0		0	0	0	0	0				0	0	0	0	30.4688	2	0	0	1	75.2252	0	2		119
11006	0	0	0	0	0	0	0	0	0	0	0	0	0	0	18.9	1	1	0	1	10.9651	0	2	0	30
2004	0	0	0	0	0	0	0	0	0	0	0	0	0	1	21.1	1	0	0	1	9.70568	0	1	0	17
1012	0		0	0	0	0	0				0	0	0	0	30.8594	2	0	0	0	22.245	0	2		117
2008	0		0	0	0	0	0				0	0	0	0	24.8016	1	0	0	1	34.7242	0	2		122
11007	1		0	0	0	0	0	0	0	0	1	0	0	1	25.3444	2	1	0	1	30.2341	0	2	0	22
10007	1	0	0	0	0	0	0	0	0	0	0	0	0	1	17.7	0	1	1	0	7.31827	0	1	0	30
10001	0		0	0	0	0	0	0	0	0	0	0	0	1	26.1593	2	1	0	0	20.3888	0	2	0	22
11001	0		0	0	0	0	0	0	0	0	0	1	0	1	26.5754	2	1	0	1	26.4586	0	2	0	34
11004	1	0	0	0	0	3	0	0	0	0	0	0	0	1	14.2012	0	1	0	1	7.57016	0	1	0	22
10009	0	0	0	0	0	0	0	0	0	0	0	0	0	1	18.2	1	1	0	0	11.5291	0	2	0	26
1002	1		0	0	0	3	0	0	0	0	0	0	0	0	15.8001	0	0	0	1	6.22314	0	1	0	30
1018	0		0	0	0	0	0	0	0	0	0	0	0	0	27.2392	2	0	0	1	22.5927	0	2	0	23
2003	0		0	0	0	0	0	0	0	0	0	1	0	0	27.268	2	0	1	1	28.8378	0	2	0	14
11001	0	0	0	0	0	4	0				0	0	0	1	19.1	1	1	0	1	7.25257	0	1		110
11001	0	0	0	0	0	4	0	0	0	0	0	0	0	1	19.0972	1	1	0	1	7.37303	0	1	0	44
11001	0	0	0	0	0	4	0	0	0	0	0	0	0	1	19.4	1	1	0	1	7.44969	0	1	0	28
11005	0		0	0	0	0	0	0	0	0	0	0	0	0	15	0	1	0	1	35.5565	0	2	0	48
2018	1		0	0	0	0	0	0	0	0	0	0	0	1	29.0612	2	0	0	1	21.4839	0	2	0	27
10016	1		0	0	0	0	0	0	0	0	0	0	0	1	23.8281	1	1	1	0	20.4956	0	2	0	28
1018	0		0	0	0	0	0	0	0	0	0	0	0	0	28.0404	2	0	0	1	23.1814	0	2	0	28
1004	0		0	0	0	0	0	0	0	0	0	1	0	1	16.5	0	0	0	1	29.9357	0	2	0	27
11013	0		0	0	0	0	0	0	0	0	0	0	0	1	29.0131	2	1	0	0	40.6981	0	2	0	29
11008	0		0	0	0	0	0	0	0	0	0	0	0	1	22.9398	1	1	0	1	48.0876	0	2	0	16
11001	0	0	0	0	0	4	0	0	0	0	0	1	0	1	20.8	1	1	0	1	7.84942	0	1	0	34
10015	0	0	0	0	0	4	0	0	0	0	0	0	0	1	15.6	0	1	0	0	4.52293	0	0	0	2
2006	0		0	0	0	0	0	0	0	0	0	0	0	1	35.5556	2	0	0	1	25.4401	0	2	0	27
11013	0		0	0	0	0	0	0	0	0	0	0	0	1	24.7325	1	1	0	0	40.2793	0	2	0	28
11002	0		0	0	0	0	0	0	0	0	0	0	0	1	21.4031	1	1	0	1	22.7899	0	2	0	42
2014	0		0	0	0	0	0	0	0	0	0	0	0	0	22.4766	1	0	0	1	19.3895	0	2	0	27
2007	0		0	0	0	0	0	0	0	0	0	0	0	0	22.0604	1	0	0	0	21.963	0	2	0	20
1007	0		0	0	0	0	0				0	0	0	1	28.0404	2	0	0	0	31.4032	0	2		117
10010	0		0	0	0	0	0	0	0	0	0	0	0	0	27.5556	2	1	0	0	27.7864	0	2	0	24
2007	1		0	0	0	0	0	0	0	0	0	1	0	0	28.3737	2	0	0	0	23.5866	0	2	0	34
2017	0		0	0	0	0	0	0	0	0	0	0	0	0	23.3091	1	0	0	1	20.3888	0	2	0	30
11016	0	0	0	0	0	3	0	0	0	0	0	0	0	0	17.4	0	1	0	1	8.16427	0	1	0	25
10007	1	0	0	0	0	0	0	0	0	0	0	0	0	1	15.6064	0	1	1	0	6.58453	0	1	0	33
1015	0		0	0	0	0	0	0	0	0	0	0	0	1	17.5981	0	0	0	1	37.7276	0	2	0	33
1001	0		0	0	0	0	0	0	0	0	0	0	0	0	21.4844	1	0	0	1	20.5941	0	2	0	28
11019	1	0	0	1	0	0	1				0	0	0	0	15.3	0	1	0	0	10.0424	0	2		138
10007	0		0	0	0	0	0	0	0	0	0	0	0	1	15.6	0	1	1	0	35.5264	0	2	0	33
10014	0		0	0	0	0	0	0	0	0	0	0	0	1	15	0	1	0	0	30.6995	0	2	0	-50
11002	0		0	0	0	0	0				0	0	0	1	27.3	2	1	0	1	22.4257	0	2		111
2017	1		0	0	0	0	0	0	0	0	0	0	0	0	20.0796	1	0	0	1	28.3724	0	2	0	29
2013	0		0	0	0	0	0				0	1	0	1	21.4844	1	0	0	1	26.36	0	2		131
10010	1		0	0	0	0	0				0	0	0	0	33.2986	2	1	0	0	25.3142	0	2		123
2013	0		0	0	0	0	0	0	0	0	0	1	0	1	21.4844	1	0	0	1	26.4504	0	2	0	39
11013	0		0	0	0	0	0	0	0	0	0	0	0	1	24.9896	1	1	0	0	19.4935	0	2	0	30
10007	1	0	0	0	0	0	0	0	0	0	0	0	0	1	15.6064	0	1	1	0	6.84736	0	1	0	1
11011	1	0	0	0	0	0	0	0	0	0	0	0	0	1	21.7	1	1	0	1	9.51951	0	1	0	39
2006	0		0	0	0	0	0	0	0	0	0	1	0	1	34.6667	2	0	0	1	58.0233	0	2	0	25
11008	0		0	0	0	0	0				0	0	0	1	19.4771	1	1	0	1	47.3374	0	2		122
2014	0		0	0	0	0	0	0	0	0	0	0	0	0	22.8928	1	0	0	1	19.2416	0	2	0	4
11002	0		0	0	0	0	0	0	0	0	0	0	0	0	22.3543	1	1	0	1	23.1759	0	2	0	15
1003	0		0	0	0	0	0				0	0	0	0	24.5	1	0	0	1	21.4593	0	2		116
10013	1		0	0	0	0	0	0	0	0	0	0	0	1	29.3848	2	1	0	0	28.7255	0	2	0	32
2007	1		0	0	0	0	0	0	0	0	0	0	0	0	29.7578	2	0	0	0	23.822	0	2	0	19
1001	0		0	0	0	0	0	0	0	0	0	0	0	0	27.1203	2	0	0	1	51.2498	0	2	0	30
11002	0		0	0	0	0	0	0	0	0	0	0	0	1	27.2763	2	1	0	1	56.4408	0	2	0	30
10018	1		0	0	0	0	0	0	0	0	1	1	1	1	29.7521	2	1	1	0	29.2156	0	2	0	22
1007	0		0	0	0	0	0	0	0	0	0	0	0	1	28.0404	2	0	0	0	31.8275	0	2	0	24
1007	1	0	0	0	0	0	0				0	0	0	1	17.6	0	0	0	0	7.72895	0	1		117
2002	1	0	0	0	0	0	0	0	0	0	0	0	0	0	17	0	0	0	1	14.3436	0	2	0	28
11002	0		0	0	0	0	0	0	0	0	0	0	0	1	27.7723	2	1	0	1	56.7666	0	2	0	15
2013	0		0	0	0	0	0	0	0	0	0	0	0	1	23.4375	1	0	0	1	26.9185	0	2	0	31
11002	0		0	0	0	0	0	0	0	0	0	0	0	1	27.7723	2	1	0	1	56.8515	0	2	0	31
10009	0	0	0	0	0	0	0	0	0	0	0	0	0	1	20.2	1	1	0	0	10.8611	0	2	0	29
11003	0		0	0	0	0	0	0	0	0	0	0	0	0	26.4463	2	1	0	0	42.6311	0	2	0	27
10009	1	0	0	0	0	0	0	0	0	0	0	0	0	1	19.2	1	1	0	0	8.10678	0	1	0	27
10007	0		0	0	0	0	0				0	0	0	1	15.6	0	1	1	0	35.1896	0	2		119
10005	0	0	0	0	0	4	0	0	0	0	0	0	0	1	16.2	1	1	0	0	2.94867	1	0	0	8
11008	0		0	1	0	0	1	0	0	0	0	0	0	1	26.2227	2	1	0	1	20.6051	0	2	0	22
11015	0	0	0	0	0	0	0	0	0	0	0	0	0	0	14	0	1	0	1	8.03833	0	1	0	31
10016	0		0	0	0	0	0	0	0	0	0	0	0	1	26.2845	2	1	1	0	19.7043	0	2	0	30
2004	0		0	0	0	0	0	0	0	0	0	0	0	1	22	1	0	0	1	33.5442	0	2	0	16
2002	1	0	0	0	0	0	0	0	0	0	0	0	0	0	20.7	1	0	0	1	13.9357	0	2	0	30
10016	0		0	0	0	0	0	0	0	0	0	0	0	1	26.2845	2	1	1	0	19.781	0	2	0	28
10013	1		0	0	0	0	0	0	0	0	0	0	0	1	29.3848	2	1	0	0	28.8186	0	2	0	1
2018	0		0	0	0	0	0	0	0	0	0	1	0	0	23.1473	1	0	0	1	21.0678	0	2	0	29
10007	1	0	0	0	0	0	0	0	0	0	0	1	0	1	18.4	1	1	1	0	7.40862	0	1	0	33
1001	0		0	0	0	0	0	0	0	0	0	0	0	0	26.7094	2	0	0	1	51.9973	0	2	0	29
10006	1		0	0	0	0	0	0	0	0	0	0	0	0	29.2969	2	1	1	0	36.3422	0	2	0	25
1006	0		0	0	0	0	0	0	0	0	0	0	0	0	26.635	2	0	0	0	26.8556	0	2	0	29
10010	0		0	0	0	0	0	0	0	0	0	0	0	0	28	2	1	0	0	27.8713	0	2	0	1
10006	0		0	0	0	0	0	0	0	0	0	0	0	0	20.8117	1	1	1	0	26.4093	0	2	0	32
11003	0		0	0	0	0	0	0	0	0	0	1	1	1	18.6709	1	1	0	0	21.8727	0	2	0	29
10013	1		0	0	0	0	0	0	0	0	0	0	0	1	29.3848	2	1	0	0	28.6379	0	2	0	29
2008	0		0	0	0	0	0	0	0	0	0	0	0	0	21.7192	1	0	0	1	18.7077	0	2	0	35
11004	0		0	0	0	0	0	0	0	0	0	0	0	1	19.4734	1	1	0	1	27.7919	0	2	0	41
11009	0		0	0	0	0	0	0	0	0	0	0	0	0	26.8352	2	1	0	1	23.6797	0	2	0	34
2005	0		0	0	0	0	0	0	0	0	0	0	0	0	27.3438	2	0	0	1	27.5373	0	2	0	2
1006	0		0	0	0	0	0	0	0	0	0	0	0	1	26.1593	2	0	0	0	27.1814	0	2	0	33
10019	0		0	1	0	0	1	0	0	0	0	0	0	0	17.7	2	1	1	0	17.2074	0	2	0	27
10016	0		0	0	0	0	0	0	0	0	0	1	0	1	26.7804	2	1	1	0	20.3641	0	2	0	26
11005	1	0	0	0	0	3	0	0	0	0	0	0	0	1	14.1	0	1	0	1	7.17043	0	1	0	16
1007	0		0	1	0	0	1	0	0	0	0	0	0	1	20.4	1	0	0	0	32.2327	0	2	0	29
10009	1	0	0	0	0	0	0	0	0	0	0	0	0	1	21.2	1	1	0	0	8.19165	0	1	0	22
10012	0	0	0	0	0	0	0				0	0	0	1	23	1	1	1	0	10.7461	0	2		123
1001	0		0	0	0	0	0	0	0	0	0	0	0	0	21.4844	1	0	0	1	20.679	0	2	0	25
10006	0		0	0	0	0	0	0	0	0	0	0	0	0	20.8117	1	1	1	0	26.7406	0	2	0	23
10012	0	0	0	0	0	0	0	0	0	0	0	0	0	1	16.7	0	1	1	0	10.9432	0	2	0	35
2001	0	0	0	0	0	0	0	0	0	0	0	1	1	1	17.8	0	0	0	0	11.3593	0	2	0	16
10018	1		0	0	0	0	0	0	0	0	0	0	0	1	29.7521	2	1	1	0	29.3087	0	2	0	34
1018	0		0	0	0	0	0	0	0	0	0	0	0	0	27.2392	2	0	0	1	22.8556	0	2	0	33
10002	1	0	0	0	0	3	0	0	0	0	0	0	0	1	18.1	2	1	0	0	5.06502	1	0	0	28
1001	0		0	0	0	0	0	0	0	0	0	0	0	0	27.1203	2	0	0	1	51.8385	0	2	0	30
11012	0		0	0	0	0	0	0	0	0	1	1	1	1	25.7812	2	1	0	1	37.0185	0	2	0	48
2014	1		0	0	0	0	0	0	0	0	0	0	0	0	25.3906	2	0	0	1	21.1937	0	2	0	35
10013	1		0	0	0	0	0	0	0	0	0	0	0	1	29.3848	2	1	0	0	28.9035	0	2	0	31
1009	0		0	0	0	0	0	0	0	0	0	0	0	1	31.6337	2	0	0	0	32.8871	0	2	0	32
10013	1		0	0	0	0	0	0	0	0	0	1	0	1	29.7521	2	1	0	0	29.2977	0	2	0	28
2013	1		0	0	0	0	0	0	0	0	0	0	0	1	26.2976	2	0	0	1	37.1061	0	2	0	1
10005	0		0	1	0	0	1	0	0	0	0	1	0	1	28.5375	2	1	0	0	34.5435	0	2	0	26
11012	0		0	0	0	0	0	0	0	0	0	0	0	1	25	2	1	0	1	36.742	0	2	0	37
11004	0		0	0	0	0	0	0	0	0	0	1	1	1	21.9076	1	1	0	1	28.1944	0	2	0	35
11003	0		0	0	0	0	0	0	0	0	0	0	1	1	18.2899	1	1	0	0	21.796	0	2	0	27
11009	0		0	0	0	0	0	0	0	0	0	0	0	1	25.3333	2	1	0	1	31.8768	0	2	0	31
11004	0		0	0	0	0	0	0	0	0	0	0	0	1	22.719	1	1	0	1	28.4271	0	2	0	14
2003	0		0	0	0	0	0	0	0	0	0	0	0	0	25.9695	2	0	1	1	28.2847	0	2	0	38
10015	1	0	0	0	0	0	0	0	0	0	1	0	0	1	15.4	1	1	0	0	7.32923	0	1	0	20
11003	0		0	0	0	0	0	0	0	0	0	0	0	0	16.0037	0	1	0	0	21.295	0	2	0	33
11004	0		0	0	0	0	0	0	0	0	0	0	0	1	16.6	0	1	0	1	28.5202	0	2	0	34
1012	0		0	0	0	0	0	0	0	0	0	0	0	0	34.9277	2	0	0	0	61.473	0	2	0	28
1018	1		0	0	0	0	0	0	0	0	0	0	0	0	27.6888	2	0	0	1	25.9576	0	2	0	22
11004	1	0	0	0	0	3	0	0	0	0	0	0	0	1	13.6	0	1	0	1	7.50992	0	1	0	30
2002	1	0	0	0	0	0	0				0	0	0	0	22.4	1	0	0	1	13.7659	0	2		111
10002	1	0	0	0	0	3	0	0	0	0	0	0	0	1	16.3249	0	1	0	0	4.41068	1	0	0	26
2014	0		0	0	0	0	0	0	0	0	0	0	0	0	21.6441	1	0	0	1	19.6578	0	2	0	34
10013	0		0	0	0	0	0	0	1	1	0	0	1	1	20.3125	1	1	0	0	22.6174	0	2	1	32
1003	0		0	0	0	0	0	0	0	0	0	0	0	0	24.7325	1	0	0	1	84.8268	0	2	0	29
11001	0	0	0	0	0	4	0	0	0	0	0	0	0	1	19.8074	1	1	0	1	7.52361	0	1	0	27
10004	1	0	0	0	0	0	0	0	0	0	0	0	0	0	13	0	1	1	0	10.8966	0	2	0	33
11016	0	0	0	0	0	3	0	0	0	0	0	0	0	0	12.8	0	1	0	1	6.28611	0	1	0	42
10013	0		0	0	0	0	0	0	0	0	0	0	0	1	20.3125	1	1	0	0	22.3874	0	2	0	1
1001	0		0	0	0	0	0	0	0	0	0	0	0	0	21.4844	1	0	0	1	21.1691	0	2	0	32
10019	0		0	0	0	0	0	0	0	0	0	0	0	1	27.1106	2	1	1	0	17.8836	0	2	0	41
1002	0		0	0	0	0	0	0	0	0	0	0	0	0	34.5168	2	0	0	1	29.4264	0	2	0	27
2003	0		0	0	0	0	0	0	0	0	0	0	0	0	26.4024	2	0	1	1	28.512	0	2	0	16
11016	0	0	0	0	0	3	0	0	0	0	0	0	0	0	16	0	1	0	1	7.77823	0	1	0	38
11003	0		0	0	0	0	0	0	0	0	0	0	0	0	26.4463	2	1	0	0	42.4723	0	2	0	30
10017	0		0	0	0	0	0	0	0	0	0	0	0	1	23.4375	1	1	0	0	32.115	0	2	0	4
10005	0	0	0	0	0	4	0	0	0	0	0	0	0	1	16.4	1	1	0	0	2.37919	1	0	0	32
2002	1	0	0	0	0	0	0	0	0	0	0	0	0	0	16	0	0	0	1	9.52498	0	1	0	28
11018	0	0	0	0	0	0	0	0	0	0	0	0	0	1	22.9	1	1	0	1	8.44627	0	1	0	35
1012	0		0	0	0	0	0	0	0	0	0	0	0	0	31.6406	2	0	0	0	22.8364	0	2	0	29
11005	0		0	0	0	0	0	0	0	0	0	0	0	0	14.3	0	1	0	1	35.7673	0	2	0	21
10004	1	0	0	0	0	0	0	0	0	0	0	0	0	1	13.8	0	1	1	0	11.488	0	2	0	35
11007	1		0	0	0	0	0	0	0	0	0	0	0	0	25.7117	2	1	0	1	29.8891	0	2	0	17
11003	0		0	0	0	0	0	0	0	0	0	0	0	0	20.1951	1	1	0	0	22.1246	0	2	0	30
11011	1	0	0	0	0	0	0	0	0	0	0	0	1	1	21.2204	1	1	0	1	9.36893	0	1	0	48
11014	0	0	0	0	0	0	0	0	0	0	0	0	0	1	17.3	0	1	0	0	5.38809	1	1	0	29
10017	0	0	0	0	0	4	0	0	0	0	0	1	0	1	17.7	2	1	0	0	4.24915	1	0	0	25
1013	0		0	0	0	0	0	0	0	0	0	0	0	1	21.3675	1	0	0	0	39.2991	0	2	0	32
2004	0	0	0	0	0	0	0	0	0	0	0	0	0	0	19	1	0	0	1	10.1273	0	1	0	31
1006	1		0	0	0	0	0	0	0	0	0	0	0	1	24.8016	1	0	0	0	30.3436	0	2	0	33
1016	1		0	0	0	0	0				0	0	0	1	26.7949	2	0	0	1	24.9035	0	2		124
11017	0		0	0	0	0	0	0	0	0	0	0	0	1	25.1532	2	1	0	1	24.3641	0	2	0	20
10001	0		0	0	0	0	0	0	0	0	0	0	0	1	36.9524	2	1	0	0	20.4627	0	2	0	1
1010	0		0	0	0	0	0	0	0	0	0	0	0	1	26.8407	2	0	0	0	36.3833	0	2	0	29
11013	0		0	0	0	0	0	0	0	0	0	0	0	1	25.2081	2	1	0	0	40.3669	0	2	0	32
1015	0		0	0	0	0	0	0	0	0	0	0	0	1	17.5981	0	0	0	1	37.5606	0	2	0	35
10019	0		0	0	0	0	0	0	0	0	1	0	0	1	26.635	2	1	1	0	17.6893	0	2	0	21
11005	0		0	0	0	0	0	0	0	0	0	0	0	1	28.229	2	1	0	1	36.3422	0	2	0	28
1007	0		0	0	0	0	0	0	0	0	0	0	0	1	17.6	0	0	0	0	31.7454	0	2	0	32
1008	1	0	0	0	0	0	0	0	0	0	0	0	0	1	18.4	1	0	0	0	10.4011	0	2	0	30
2005	0		0	0	0	0	0	0	0	0	0	0	0	0	27.7344	2	0	0	1	28.1177	0	2	0	39
1014	0	0	0	1	0	0	1	0	0	0	0	1	0	0	15.7	0	0	0	1	6.46954	0	1	0	39
10001	1		0	0	0	0	0				0	0	0	1	26.2	2	1	0	0	21.399	0	2		118
11005	1	0	0	0	0	3	0	0	0	0	0	0	0	0	14.308	0	1	0	1	6.76249	0	1	0	21
11019	0		0	0	0	0	0	0	0	0	0	0	0	1	19.2	1	1	0	0	27.5017	0	2	0	15
11005	1	0	0	0	0	3	0	0	0	0	0	0	0	1	14.72	0	1	0	1	7.01437	0	1	0	23
11018	0	0	0	0	0	0	0	0	0	0	0	0	0	0	17.1	0	1	0	1	8.76934	0	1	0	34
1015	0		0	0	0	0	0	0	0	0	0	0	0	0	16.6468	0	0	0	1	37.963	0	2	0	30
11005	1	0	0	0	0	3	0	0	0	0	0	0	0	1	14.1	0	1	0	1	7.35387	0	1	0	34
1015	0	0	0	0	0	0	0	0	0	0	0	0	0	1	25.2	2	0	0	1	15.2498	0	2	0	23
2010	0	0	0	0	0	0	0				0	0	0	0	22.9592	1	0	0	1	9.07597	0	1		124
1017	1		0	0	0	0	0	0	0	0	0	0	0	1	26.5625	2	0	0	0	24.0821	0	2	0	23
10015	1	0	0	0	0	0	0	0	0	0	0	0	0	1	15.7	1	1	0	0	7.09925	0	1	0	32
10018	0		0	0	0	4	0	1	1	0	0	0	0	1	19.4	2	1	1	0	2.63929	0	0	1	32
10010	0		0	0	0	0	0	0	0	0	0	0	0	0	28.4444	2	1	0	0	28.2738	0	2	0	26
1017	0		0	0	0	0	0	0	0	0	0	0	0	1	28.5375	2	0	0	0	20.1643	0	2	0	22
11013	0		0	0	0	0	0	0	0	0	0	0	0	1	31.4684	2	1	0	0	20.0055	0	2	0	33
2012	1		0	0	0	0	0	0	0	0	0	0	0	0	31.25	2	0	0	0	45.6044	0	2	0	2
10014	1	0	0	0	0	0	0	0	0	0	1	1	1	1	15.4528	0	1	0	0	7.93429	0	1	0	21
2003	1		0	0	0	0	0	0	0	0	0	0	1	1	47.0868	2	0	1	1	50.3655	0	2	0	30
11006	0		0	0	0	0	0				0	0	0	0	18.6	1	1	0	1	29.1773	0	2		111
2004	0	0	0	0	0	0	0	0	0	0	0	0	0	1	20.6	1	0	0	1	9.87816	0	1	0	31
2017	1		0	0	0	0	0	0	0	0	0	0	0	0	18.6453	1	0	0	1	27.6441	0	2	0	29
2005	0		0	0	0	0	0	0	0	0	0	0	0	0	36.1474	2	0	0	1	56.104	0	2	0	30
1015	0		0	0	0	0	0	0	0	0	0	0	0	1	17.1225	0	0	0	1	38.1328	0	2	0	22
10015	1	0	0	0	0	0	0	0	0	0	0	0	0	1	17	0	1	0	0	7.50171	0	1	0	28
10013	0		0	1	0	0	1	0	0	0	0	0	0	1	20.7031	1	1	0	0	22.8665	0	2	0	28
1009	0		0	0	0	0	0	0	0	0	0	0	0	1	33.7149	2	0	0	0	33.3744	0	2	0	29
11005	1	0	0	0	0	3	0	0	0	0	0	0	0	1	14.08	0	1	0	1	6.94867	0	1	0	27
1017	0		0	0	0	0	0				0	0	1	1	29.4887	2	0	0	0	19.6715	0	2		119
10017	0		0	0	0	0	0	0	0	0	0	0	0	1	24.2188	1	1	0	0	32.4353	0	2	0	1
1015	0	0	0	0	0	0	0	0	0	0	0	0	0	1	25.1039	2	0	0	1	15.7399	0	2	0	24
11006	0	0	0	0	0	0	0	0	0	0	0	0	0	0	17.5822	0	1	0	1	11.0965	0	2	0	29
11007	1		0	0	0	0	0	0	0	0	0	0	0	0	26.4463	2	1	0	1	29.8261	0	2	0	36
2015	1	0	0	0	0	0	0	0	0	0	0	1	0	0	20.83	1	0	0	1	12.7912	0	2	0	25
11013	0		0	0	0	0	0	0	0	0	0	0	0	1	25.4524	2	1	0	0	19.5839	0	2	0	33
10016	0		0	0	0	0	0	0	0	0	0	0	0	1	26.2845	2	1	1	0	20.104	0	2	0	20
11007	0		0	0	0	0	0	0	1	0	0	0	0	0	29.4887	2	1	0	1	31.2197	0	2	1	29
2006	0		0	0	0	0	0				0	0	0	0	35.1111	2	0	0	1	24.5202	0	2		117
1017	0		0	0	0	0	0	0	0	0	0	0	0	1	29.4887	2	0	0	0	19.8412	0	2	0	34
1016	0		0	0	0	0	0	0	0	0	0	0	0	1	24.2382	1	0	0	1	20.1889	0	2	0	48
1006	1		0	0	0	0	0	0	0	0	0	0	0	0	24.8016	1	0	0	0	30.0972	0	2	0	33
1018	1		0	0	0	0	0				0	0	0	0	26.8977	2	0	0	1	25.4702	0	2		123
11008	0		0	0	0	0	0	0	0	0	0	0	0	1	19.91	1	1	0	1	47.77	0	2	0	21
11001	0		0	0	0	0	0	0	0	0	0	1	0	1	20.2	1	1	0	1	26.2231	0	2	0	33
1011	0	0	0	0	0	0	0	0	0	0	0	0	0	0	17.4	0	0	0	0	10.5462	0	2	0	25
10019	0	0	0	0	0	4	0	0	0	0	0	0	0	0	18.1	2	1	1	0	3.12115	0	0	0	35
10017	0		0	0	0	0	0	0	0	0	0	1	0	1	23.8281	1	1	0	0	32.2492	0	2	0	21
11017	0		0	0	0	0	0	0	0	0	0	0	0	1	24.7475	1	1	0	1	24.7721	0	2	0	30
2008	0		0	0	0	0	0	0	0	0	0	0	0	0	24.093	1	0	0	1	35.0637	0	2	0	1
10007	0		0	0	0	0	0	0	0	0	0	0	0	1	29.7778	2	1	1	0	36.0274	0	2	0	34
10016	1		0	0	0	0	0	0	0	0	0	0	0	1	23.4375	1	1	1	0	20.0219	0	2	0	31
10009	1	0	0	0	0	0	0	0	0	0	0	0	0	1	20.9	1	1	0	0	8.03285	0	1	0	28
2018	1		0	0	0	0	0				0	0	0	0	29.0612	2	0	0	1	20.9911	0	2		131
11006	0	0	0	0	0	0	0	0	0	0	0	0	0	0	18.9352	1	1	0	1	11.0171	0	2	0	19
1011	0	0	0	0	0	0	0	0	0	0	0	0	0	0	17.6	0	0	0	0	8.53936	0	1	0	1
1005	0		0	0	0	0	0	0	0	0	0	0	0	0	25.2994	2	0	0	1	21.7221	0	2	0	30
1008	0		0	0	0	0	0				0	0	0	1	26.3	2	0	0	0	32.7365	0	2		117
11009	0		0	0	0	0	0	0	0	0	0	0	0	1	25.9695	2	1	0	1	22.9979	0	2	0	24
11016	0	0	0	0	0	3	0	0	0	0	0	0	0	0	13.9	0	1	0	1	8.09582	0	1	0	25
11009	0		0	0	0	0	0				0	1	0	1	25.9695	2	1	0	1	22.8364	0	2		117
11007	0		0	0	0	0	0				0	1	0	0	29.4887	2	1	0	1	31.05	0	2		111
11009	0		0	1	0	0	1	0	0	0	0	1	0	0	27.1111	2	1	0	1	32.1205	0	2	0	22
2005	0		0	0	0	0	0	0	0	0	0	0	0	0	27.3438	2	0	0	1	27.8494	0	2	0	32
11007	0		0	1	0	0	1	0	0	0	0	0	0	0	29.4887	2	1	0	1	31.1403	0	2	0	33
2013	1		0	0	0	0	0	0	0	0	0	0	0	1	26.6436	2	0	0	1	37.3415	0	2	0	31
1012	0		0	0	0	0	0	0	0	0	0	0	0	0	34.9277	2	0	0	0	60.7666	0	2	0	43
10006	1		0	0	0	0	0	0	0	0	0	0	0	0	29.2969	2	1	1	0	36.2574	0	2	0	32
2014	0		0	0	0	0	0	0	0	0	0	0	0	0	21.6441	1	0	0	1	19.5647	0	2	0	1
10010	0		0	0	0	0	0	0	0	0	0	0	0	0	28.4444	2	1	0	0	28.178	0	2	0	28
10004	1	0	0	0	0	0	0	0	0	0	0	0	0	1	13.4	0	1	1	0	1.08419	0	0	0	35
2002	1	0	0	0	0	0	0	0	0	0	0	0	0	0	18.3143	1	0	0	1	14.4339	0	2	0	33
1017	1		0	0	0	0	0	0	0	0	0	0	0	1	26.5625	2	0	0	0	24.1698	0	2	0	32
11007	0		0	0	0	0	0	0	0	0	0	0	0	0	31.3912	2	1	0	1	31.4716	0	2	0	17
11009	0		0	0	0	0	0	0	0	0	1	0	0	1	24.8889	1	1	0	1	31.707	0	2	0	30
2005	0		0	0	0	0	0				0	0	0	0	35.1962	2	0	0	1	55.5264	0	2		117
2015	0		0	0	0	0	0	0	0	0	0	0	0	0	22.3133	1	0	0	1	22.8884	0	2	0	20
10004	1	0	0	0	0	0	0	0	0	0	0	0	0	1	13.4	0	1	1	0	11.1321	0	2	0	25
1007	1	0	0	0	0	0	0	0	0	0	0	0	0	1	17.6367	0	0	0	0	8.07118	0	1	0	32
11003	0		0	1	0	0	1	0	0	0	0	0	0	0	49.7178	2	1	0	0	42.7242	0	2	0	34
1017	1		0	0	0	0	0	0	0	0	0	0	0	1	26.5625	2	0	0	0	24.4983	0	2	0	32
10014	0		0	0	0	0	0				0	0	0	1	21.9261	1	1	0	0	30.371	0	2		130
2017	0		0	0	0	0	0	0	0	0	0	0	0	0	23.3091	1	0	0	1	20.23	0	2	0	5
1006	1		0	0	0	0	0	0	0	0	0	0	0	0	24.8016	1	0	0	0	30.0069	0	2	0	29
2018	0		0	0	0	0	0	0	0	0	0	0	0	0	21.2183	1	0	0	1	20.334	0	2	0	29
2004	0	0	0	0	0	0	0	0	0	0	0	0	0	1	21.1109	1	0	0	1	9.79329	0	1	0	32
2011	0		0	0	0	0	0	0	0	0	0	0	0	0	20.8	1	0	0	1	75.9672	0	2	0	21
2013	0		0	0	0	0	0	0	0	0	0	0	0	1	23.4375	1	0	0	1	27.0856	0	2	0	22
2009	1	0	0	0	0	0	0				0	0	0	0	27.3	2	0	0	1	6.63655	0	1		117
10010	0		0	0	0	0	0	0	0	0	0	0	0	0	26.6667	2	1	0	0	27.6112	0	2	0	30
2006	0		0	0	0	0	0	0	0	0	0	0	0	1	34.6667	2	0	0	1	58.2888	0	2	0	29
11015	0		0	0	0	0	0	0	0	0	0	0	0	1	17.2	0	1	0	1	7.40862	0	1	0	27
1005	0		0	0	0	0	0	0	0	0	0	0	0	1	25.2994	2	0	0	1	22.486	0	2	0	33
1013	0		0	0	0	0	0	0	0	0	0	0	0	1	21.3675	1	0	0	0	39.0582	0	2	0	25
2007	0		0	0	0	0	0	0	0	0	0	0	0	1	22.4766	1	0	0	0	22.4613	0	2	0	33
11016	0	0	0	0	0	3	0	0	0	0	0	0	0	0	15.7	0	1	0	1	7.88501	0	1	0	4
2011	0		0	0	0	0	0	0	0	0	0	0	0	1	20	1	0	0	1	75.885	0	2	0	31
2011	0	0	0	0	0	0	0	0	0	0	0	0	0	1	20.727	1	0	0	1	5.81793	0	1	0	30
2003	1		0	1	0	0	1	0	0	0	0	0	0	0	46.6112	2	0	1	1	50.5955	0	2	0	14
11008	0		0	0	0	0	0	0	0	0	0	0	0	1	24.974	1	1	0	1	19.9398	0	2	0	29
11008	0		0	0	0	0	0	0	0	0	0	0	0	1	24.974	1	1	0	1	20.0657	0	2	0	1
11016	0	0	0	0	0	3	0				0	0	0	0	16.3	0	1	0	1	7.52088	0	1		119
1015	0		0	0	0	0	0	0	0	0	0	0	0	1	23.4	1	0	0	1	37.4648	0	2	0	29
2007	0		0	0	0	0	0	0	0	0	0	0	0	1	22.8928	1	0	0	0	22.0424	0	2	0	29
11008	0		0	0	0	0	0	0	0	0	0	0	0	1	25.3902	2	1	0	1	20.553	0	2	0	38
1006	1		0	0	0	0	0				0	0	0	0	24.8016	1	0	0	0	29.7495	0	2		116
1002	0		0	0	0	0	0				0	0	0	0	34.1059	2	0	0	1	28.9227	0	2		116
2016	1		0	0	0	0	0	0	0	0	0	0	0	1	15.6	0	0	0	1	7.94524	0	1	0	27
11008	0		0	0	0	0	0	0	0	0	0	0	0	1	19.4771	1	1	0	1	47.4497	0	2	0	30
1001	0		0	0	0	0	0	0	0	0	0	0	0	0	27.1203	2	0	0	1	51.5099	0	2	0	29
10003	1		0	0	0	0	0	0	0	0	0	0	0	1	26.7094	2	1	0	0	18.9487	0	2	0	33
2014	1		0	0	0	0	0	0	0	0	0	0	0	0	23.4375	1	0	0	1	20.7776	0	2	0	4
11007	0		0	0	0	0	0	0	0	0	0	0	0	1	31.8668	2	1	0	1	31.9617	0	2	0	25
10004	1	0	0	0	0	0	0	0	0	0	0	0	0	0	12.1	0	1	1	0	0.325804	0	0	0	14
10010	0		0	0	0	0	0	0	0	0	0	0	0	0	28.4444	2	1	0	0	28.4381	0	2	0	32
10007	0		0	0	0	0	0	0	0	0	0	0	0	1	29.7778	2	1	1	0	35.9343	0	2	0	22
10005	0	0	0	0	0	4	0	0	0	0	0	0	0	1	16.4	1	1	0	0	2.29158	1	0	0	31
2015	1	0	0	0	0	0	0				0	0	0	0	20.3493	1	0	0	1	12.7228	0	2		129
2015	1	0	0	0	0	0	0	0	0	0	0	0	0	0	20.3125	1	0	0	1	13.6318	0	2	0	34
10017	0	0	0	0	0	4	0	0	0	0	0	0	0	1	18.3655	1	1	0	0	4.5065	1	0	0	30
11007	0		0	0	0	0	0	0	0	0	0	0	1	1	32.3424	2	1	0	1	31.6413	0	2	0	33
2007	0		0	0	0	0	0				0	0	0	0	26.2227	2	0	0	0	21.5414	0	2		117
2018	0		0	0	0	0	0	0	0	0	0	0	0	1	22.3757	1	0	0	1	20.8214	0	2	0	2
11006	0		0	0	0	0	0	0	0	0	0	0	0	0	18.9	1	1	0	1	29.347	0	2	0	19
10010	0		0	0	0	0	0	0	0	0	0	0	0	0	28.4444	2	1	0	0	27.9398	0	2	0	25
10007	1	0	0	0	0	0	0	0	0	0	0	0	0	1	16.0713	0	1	1	0	6.93224	0	1	0	31
1012	0		0	0	0	0	0	0	0	0	0	0	0	0	34.9277	2	0	0	0	60.6489	0	2	0	30
10007	1	0	0	0	0	0	0	0	0	0	0	0	0	1	15.6064	0	1	1	0	6.69678	0	1	0	41
2004	0	0	0	0	0	0	0	0	0	0	0	0	0	1	19.9	1	0	0	1	9.96851	0	1	0	33
1008	1	0	0	0	0	0	0	0	0	0	0	0	0	1	18.9352	1	0	0	0	10.4969	0	2	0	30
11018	0	0	0	0	0	0	0	0	0	0	0	0	0	1	15.6	0	1	0	1	9.07597	0	1	0	35
10007	0		0	0	0	0	0	0	0	0	0	0	0	1	15.6	0	1	1	0	35.373	0	2	0	34
10010	0		0	0	0	0	0	0	0	0	0	0	0	0	28.4444	2	1	0	0	28.0137	0	2	0	27
11008	0		0	0	0	0	0	0	0	0	0	1	1	1	25.3902	2	1	0	1	20.282	0	2	0	30
2007	0		0	0	0	0	0	0	0	0	0	0	0	1	22.4766	1	0	0	0	22.371	0	2	0	22
1006	1		0	0	0	0	0	0	0	0	0	0	0	0	24.8016	1	0	0	0	29.8344	0	2	0	31
10015	0	0	0	0	0	4	0	0	0	0	0	0	0	1	15.2	0	1	0	0	4.42437	0	0	0	32
1001	0		0	0	0	0	0	0	0	0	0	0	0	0	21.4844	1	0	0	1	20.334	0	2	0	29
1002	1		0	0	0	3	0	0	0	0	0	0	0	0	16.7	0	0	0	1	6.38193	0	1	0	28
11018	0	0	0	0	0	0	0	0	0	0	0	0	0	0	21.9	1	1	0	1	8.75017	0	1	0	42
11002	0		0	0	0	0	0	0	0	0	0	0	0	0	29.756	2	1	0	1	57.2649	0	2	0	29
11004	0		0	0	0	0	0	0	0	0	0	0	0	1	15.5	0	1	0	1	28.3532	0	2	0	34
11012	0		0	0	0	0	0	0	0	0	0	0	0	1	25.7812	2	1	0	1	36.8871	0	2	0	15
1003	0		0	0	0	0	0	0	0	0	0	0	0	0	25.2081	2	0	0	1	85.2348	0	2	0	22
10006	0		0	0	0	0	0	0	0	0	0	0	0	1	21.2279	1	1	1	0	27.154	0	2	0	32
2014	1		0	0	0	0	0	0	0	0	0	0	0	0	25.3906	2	0	0	1	21.2704	0	2	0	28
2011	0		0	0	0	0	0	0	0	0	0	0	0	0	19.7	1	0	0	1	76.1396	0	2	0	33
2003	0		0	0	0	0	0	0	0	0	0	0	0	0	25.9695	2	0	1	1	28.1807	0	2	0	28
11012	0		0	0	0	0	0				0	1	0	1	24.6094	1	1	0	1	36.4709	0	2		111
10006	0		0	0	0	0	0				0	0	0	0	20.8117	1	1	1	0	26.3217	0	2		119
1011	0	0	0	0	0	0	0				0	0	0	0	18.1	1	0	0	0	10.2012	0	2		116
10014	1	0	0	0	0	0	0	0	0	0	0	0	0	1	15.4528	0	1	0	0	8.02464	0	1	0	33
10003	0		0	0	0	0	0	0	0	0	0	0	0	1	23.3089	1	1	0	0	16.2409	0	2	0	34
11002	0		0	0	0	0	0	0	0	0	0	0	0	0	29.756	2	1	0	1	57.0979	0	2	0	15
11003	0		0	0	0	0	0	0	0	0	0	0	0	0	57.7802	2	1	0	0	43.2197	0	2	0	32
1003	0		0	0	0	0	0	0	0	0	0	0	0	0	25.2081	2	0	0	1	84.9829	0	2	0	27
1017	1		0	0	0	0	0	0	0	0	0	0	0	1	27.3438	2	0	0	0	23.7563	0	2	0	34
2014	0		0	0	0	0	0	0	0	0	0	0	0	0	22.8928	1	0	0	1	19.0637	0	2	0	30
11006	0		0	0	0	0	0	0	0	0	0	0	0	1	21.3251	1	1	0	1	30.089	0	2	0	27
2003	0		0	0	0	0	0	0	0	0	0	0	0	0	25.9695	2	0	1	1	28.449	0	2	0	34
2012	1		0	0	0	0	0	0	0	0	0	0	0	0	27.6817	2	0	0	0	24.3942	0	2	0	1
11011	0		0	0	0	0	0	0	0	0	0	0	0	1	24.4646	1	1	0	1	27.7207	0	2	0	35
2001	0	0	0	0	0	0	0	0	0	0	0	0	0	1	18.9	1	0	0	0	11.4497	0	2	0	33
2014	1		0	0	0	0	0	0	0	0	0	0	0	0	23.4375	1	0	0	1	20.6817	0	2	0	28
1003	0		0	0	0	0	0	0	0	0	0	0	0	0	22.6757	1	0	0	1	21.963	0	2	0	27
10018	0		0	0	0	4	0	0	0	0	0	0	0	0	17.4191	0	1	1	0	2.48323	0	0	0	30
10019	0	0	0	0	0	4	0	0	1	0	0	0	0	0	18.5	2	1	1	0	3.35661	0	0	1	25
1001	0		0	0	0	0	0	0	0	0	0	0	0	0	21.0938	1	0	0	1	20.7556	0	2	0	28
1008	0		0	0	0	0	0	0	0	0	0	0	0	1	26.2845	2	0	0	0	33.0814	0	2	0	30
10005	0	0	0	0	0	4	0	0	0	1	0	1	0	1	17.9931	0	1	0	0	2.78987	0	0	1	34
1001	0		0	0	0	0	0	0	0	0	0	0	0	0	21.4844	1	0	0	1	21.0048	0	2	0	23
2005	0		0	0	0	0	0	0	0	0	0	0	0	0	27.3438	2	0	0	1	27.6715	0	2	0	26
10017	0		0	0	0	0	0	0	0	0	0	0	0	1	19	2	1	0	0	32.6872	0	2	0	35
1009	0	0	0	0	0	0	0				0	1	0	1	24.974	1	0	0	0	13.4702	0	2		117
1004	0	0	0	0	0	3	0	0	0	0	0	0	0	1	14.5125	0	0	0	1	5.14442	0	1	0	31
2016	1	0	0	0	0	0	0	0	0	0	0	0	0	0	14.2	0	0	0	1	6.43395	1	1	0	27
1001	0		0	0	0	0	0	0	0	0	0	0	0	0	27.1203	2	0	0	1	51.5948	0	2	0	25
11016	0	0	0	0	0	3	0	0	0	0	1	0	1	1	15	0	1	0	1	8.25736	0	1	0	19
2018	0		0	0	0	0	0	0	0	0	0	0	0	0	21.6041	1	0	0	1	20.3997	0	2	0	27
11012	0		0	0	0	0	0	0	0	0	0	0	0	1	27.3438	2	1	0	1	37.306	0	2	0	31
1001	0		0	0	0	0	0	0	0	0	0	0	0	0	26.7094	2	0	0	1	51.9179	0	2	0	22
2008	0		0	0	0	0	0	0	0	0	0	0	0	1	22.4813	1	0	0	1	18.9541	0	2	0	39
10017	0		0	0	0	0	0	0	0	0	0	0	0	1	23.8281	1	1	0	0	32.3422	0	2	0	34
11001	0		0	0	0	0	0	0	0	0	0	0	0	1	29.278	2	1	0	1	26.7762	0	2	0	26
11002	0		0	0	0	0	0	0	0	0	0	0	0	1	22.3543	1	1	0	1	23.0993	0	2	0	31
1006	1		0	0	0	0	0	0	0	0	0	0	0	1	25.5102	2	0	0	0	30.6694	0	2	0	29
2016	1	0	0	0	0	0	0	0	0	0	0	0	0	0	12.6	0	0	0	1	5.72211	0	1	0	33
2017	1		0	0	0	0	0	0	0	0	0	0	0	0	18.6453	1	0	0	1	27.5647	0	2	0	30
2006	0		0	0	0	0	0	0	0	0	0	0	0	0	33.7778	2	0	0	1	57.87	0	2	0	25
2011	0		0	0	0	0	0	0	0	0	0	0	0	0	30.4688	2	0	0	1	75.3922	0	2	0	29
11012	1	0	0	0	0	0	0	0	0	0	0	0	0	1	25.3906	2	1	0	1	14.0342	0	2	0	32
2001	1	0	0	0	0	0	0	0	0	0	0	0	0	1	18.1	1	0	0	0	8.95825	0	1	0	33
10005	0	0	0	0	0	4	0				0	0	0	1	25.2	2	1	0	0	2.20671	1	0		97
10009	0	0	0	0	0	0	0	0	0	0	0	0	0	1	17.8	0	1	0	0	10.9459	0	2	0	31
10009	1	0	0	0	0	0	0				0	0	0	1	20.2	1	1	0	0	7.45517	0	1		122
1002	1		0	0	0	3	0				0	0	0	0	14.9	0	0	0	1	5.87543	0	1		117
1002	1		0	0	0	3	0	0	0	0	0	0	0	0	14.8633	0	0	0	1	5.96852	0	1	0	33
2018	0		0	0	0	0	0	0	0	0	0	0	0	0	21.6041	1	0	0	1	20.4928	0	2	0	3
2014	1		0	0	0	0	0	0	0	0	0	0	0	0	23.4375	1	0	0	1	20.5257	0	2	0	36
11011	1	0	0	0	0	0	0				0	0	0	1	12.1	0	1	0	1	8.81862	0	1		120
2011	0	0	0	0	0	0	0	0	0	0	0	0	0	0	20.7756	1	0	0	1	5.98494	0	1	0	21
1002	1		0	0	0	3	0	0	0	0	0	0	0	0	17.8	0	0	0	1	6.71595	0	1	0	32
11017	0		0	0	0	0	0	0	0	0	0	0	0	1	22.8269	1	1	0	1	46.2067	0	2	0	20
1005	0		0	0	0	0	0	0	0	0	0	0	0	0	25.2994	2	0	0	1	22.0835	0	2	0	30
2007	0		0	0	0	0	0	0	0	0	0	0	0	0	26.2227	2	0	0	0	21.6345	0	2	0	34
2012	1		0	0	0	0	0	0	0	0	0	0	0	0	27.3356	2	0	0	0	23.8029	0	2	0	30
11015	0	0	0	0	0	0	0	0	0	0	0	0	0	0	19.2	1	1	0	1	8.39425	0	1	0	29
11012	1	0	0	0	0	0	0	0	0	0	0	0	0	1	24.2188	1	1	0	1	13.6044	0	2	0	17
1004	0	0	0	0	0	3	0	0	0	0	0	0	0	1	16.5953	0	0	0	1	5.31691	0	1	0	29
1014	0	0	0	0	0	0	0	0	0	0	0	0	0	0	17.2	0	0	0	1	8.63244	0	1	0	33
10003	0		0	0	0	0	0	0	0	0	0	0	0	1	24.7967	1	1	0	0	16.4873	0	2	0	32
10002	0		0	0	0	0	0	0	0	0	0	0	0	1	17	2	1	0	0	23.718	0	2	0	24
10010	1		0	0	0	0	0	0	0	0	0	0	0	0	37.461	2	1	0	0	26.1355	0	2	0	28
10012	0		0	0	0	0	0	0	0	0	0	0	0	1	22.9592	1	1	1	0	35.3128	0	2	0	1
1015	0	0	0	0	0	0	0				0	0	0	1	22.5	1	0	0	1	14.8282	0	2		118
1001	0		0	0	0	0	0	0	0	0	0	0	0	0	21.4844	1	0	0	1	21.0815	0	2	0	28
11002	0		0	0	0	0	0	0	0	0	0	0	0	1	20.4518	1	1	0	1	22.5982	0	2	0	29
2013	1		0	1	0	0	1	0	0	0	0	1	0	1	26.2976	2	0	0	1	36.8788	0	2	0	35
1003	0		0	0	0	0	0	0	0	0	0	0	0	0	24.7325	1	0	0	1	84.5667	0	2	0	30
10011	0		0	0	0	0	0	0	0	0	0	0	0	1	20	2	1	0	0	29.9192	0	2	0	18
1003	0		0	0	0	0	0	0	0	0	0	0	0	0	24.7325	1	0	0	1	84.7474	0	2	0	33
11013	0		0	0	0	0	0	0	0	0	0	0	0	1	31.8668	2	1	0	0	40.9446	0	2	0	32
1008	1	0	0	0	0	0	0	0	0	0	0	0	0	1	20.5	1	0	0	0	10.8994	0	2	0	33
11004	1	0	0	0	0	3	0	0	0	0	0	0	0	1	16.6437	0	1	0	1	8.23272	0	1	0	34
1013	0		0	0	0	0	0				0	0	1	1	21.6441	1	0	0	0	39.948	0	2		117
1013	0		0	0	0	0	0	0	0	0	0	0	0	0	22.1893	1	0	0	0	39.4689	0	2	0	32
1003	0		0	0	0	0	0	0	0	0	0	0	0	0	25.2081	2	0	0	1	85.3142	0	2	0	29
1014	0	0	0	0	0	0	0	0	0	0	0	0	0	0	16.5	0	0	0	1	8.38878	0	1	0	30
2003	1		0	0	0	0	0	0	0	0	0	0	0	0	45.1843	2	0	1	1	50.0233	0	2	0	34
2011	0	0	0	0	0	0	0	0	0	0	0	0	1	1	20.2906	1	0	0	1	5.7358	0	1	0	28
11012	1	0	0	0	0	0	0				0	1	0	1	21.6441	1	1	0	1	13.2019	0	2		119
2008	0		0	0	0	0	0				0	0	0	0	19.8141	1	0	0	1	18.0999	0	2		119
10001	0		0	0	0	0	0	0	0	0	0	0	0	1	38.2962	2	1	0	0	20.7365	0	2	0	32
2013	1		0	0	0	0	0	0	0	0	0	0	0	1	26.9896	2	0	0	1	37.4401	0	2	0	2
1013	0		0	0	0	0	0	0	0	0	0	0	0	1	22.8928	1	0	0	0	40.3696	0	2	0	24
11011	1	0	0	0	0	0	0	0	0	0	0	0	0	1	17.8	0	1	0	1	9.02396	0	1	0	37
10004	1	0	0	0	0	0	0	0	0	0	0	0	0	0	12.1	0	1	1	0	0.418891	0	0	0	34
1004	0		0	0	0	0	0	0	0	0	0	0	0	1	14.5	0	0	0	1	29.5195	0	2	0	31
1004	0		0	0	0	0	0	0	0	0	0	0	0	1	16.6	0	0	0	1	29.692	0	2	0	30
2017	1		0	0	0	0	0	0	0	0	0	0	0	0	19.721	1	0	0	1	28.1314	0	2	0	5
1014	0	0	0	0	0	0	0	0	0	0	0	0	0	1	18.1	1	0	0	1	8.80767	0	1	0	27
11006	0	0	0	0	0	0	0	0	0	0	0	0	0	1	20.2	1	1	0	1	11.4387	0	2	0	30
2011	0	0	0	0	0	0	0	0	0	0	0	0	0	0	19.6597	1	0	0	1	6.15195	0	1	0	28
1014	0	0	0	0	0	0	0	0	0	0	0	0	0	1	18.1	1	0	0	1	8.8898	0	1	0	30
1002	1		0	0	0	3	0	0	0	0	0	0	0	0	16.2418	0	0	0	1	6.30527	0	1	0	25
1004	0		0	0	0	0	0	0	0	0	0	1	0	1	17.4	0	0	0	1	30.1903	0	2	0	23
11011	1	0	0	1	0	0	1	0	0	0	0	1	0	0	21.4286	1	1	0	1	9.57427	0	1	0	19
1004	0	0	0	0	0	3	0	0	0	0	0	0	0	1	16.5	0	0	0	1	5.48665	0	1	0	24
1004	0	0	0	0	0	3	0	0	0	0	0	0	0	1	17.4	0	0	0	1	5.64271	0	1	0	30
1004	0	0	0	0	0	3	0	0	0	0	0	0	0	1	17.0441	0	0	0	1	5.89185	0	1	0	28
10019	0	0	0	0	0	4	0				0	0	0	0	17.9	2	1	1	0	2.94867	0	0		125
11012	0		0	0	0	0	0	0	0	0	0	0	0	1	24.6094	1	1	0	1	36.6407	0	2	0	29
1014	0	0	0	0	0	0	0	0	0	0	0	0	0	0	18	1	0	0	1	7.0527	0	1	0	32
1004	0	0	0	0	0	3	0	0	0	0	0	0	0	1	17.4	0	0	0	1	5.73032	0	1	0	32
1008	0		0	0	0	0	0	0	0	0	0	0	0	1	26.2845	2	0	0	0	32.9227	0	2	0	35
10016	0		0	0	0	0	0	0	0	0	0	1	0	1	26.7804	2	1	1	0	20.4463	0	2	0	30
2015	0		0	0	0	0	0	0	0	0	0	0	0	0	21.9076	1	0	0	1	23.3292	0	2	0	23
11016	0	0	0	0	0	3	0	0	0	0	0	0	0	0	16.6	0	1	0	1	6.423	0	1	0	14
10014	0		0	0	0	0	0	0	0	0	0	0	0	1	21.9261	1	1	0	0	30.6092	0	2	0	35
11015	0	0	0	0	0	0	0	0	0	0	0	0	0	0	15.7	0	1	0	1	8.20808	0	1	0	37
1005	0		0	0	0	0	0	0	0	0	0	0	0	1	25.2994	2	0	0	1	22.3956	0	2	0	23
1005	0		0	0	0	0	0	0	0	0	0	0	0	0	25.2994	2	0	0	1	21.9055	0	2	0	32
1005	0		0	0	0	0	0				0	0	0	0	28.3771	2	0	0	1	43.8877	0	2		117
2002	1	0	0	0	0	0	0	0	0	0	0	0	0	0	20.0872	1	0	0	1	9.11157	0	1	0	29
1009	0	0	0	0	0	0	0	0	0	0	0	0	0	0	25.3902	2	0	0	0	14.141	0	2	0	30
1005	0		0	0	0	0	0	0	0	0	0	0	0	0	28.3771	2	0	0	1	44.2272	0	2	0	30
10015	0	0	0	0	0	4	0	0	0	0	0	0	0	1	14.8	0	1	0	0	4.33676	0	0	0	28
10018	0		0	0	0	4	0	0	0	0	0	0	0	0	16	1	1	1	0	2.21766	0	0	0	25
1014	0	0	0	0	0	0	0				0	0	0	0	15	0	0	0	1	6.37919	0	1		118
1005	0		0	0	0	0	0	0	0	0	0	0	0	0	28.8275	2	0	0	1	44.553	0	2	0	29
2016	1	0	0	0	0	0	0	0	0	0	0	0	0	0	15.7	0	0	0	1	5.63176	0	1	0	28
10001	0		0	0	0	0	0	0	0	0	0	0	0	1	38.2962	2	1	0	0	21.0021	0	2	0	30
2002	1	0	0	0	0	0	0	0	0	0	0	0	1	1	15.2	0	0	0	1	9.68925	0	1	0	30
1007	1	0	0	0	0	0	0	0	0	0	0	0	0	1	17.6367	0	0	0	0	7.80835	0	1	0	29
1006	0		0	0	0	0	0				0	0	0	0	26.6	2	0	0	0	26.5079	0	2		116
1005	0		0	0	0	0	0	0	0	0	0	0	0	0	25.721	2	0	0	1	22.2341	0	2	0	32
1009	0	0	0	0	0	0	0	0	0	0	0	0	0	1	24.974	1	0	0	0	13.8125	0	2	0	29
10019	0		0	0	0	0	0	0	0	0	0	0	0	0	26.1593	2	1	1	0	17.3689	0	2	0	24
2018	0		0	0	0	0	0	0	0	0	0	0	0	1	22.7615	1	0	0	1	20.6571	0	2	0	27
1010	0		0	0	0	0	0				0	0	0	1	26.8	2	0	0	0	36.3039	0	2		117
1013	0		0	0	0	0	0	0	0	0	0	0	0	1	20.9566	1	0	0	0	39.2115	0	2	0	29
2008	0		0	0	0	0	0	0	0	0	0	0	0	0	19.8141	1	0	0	1	18.2724	0	2	0	30
11014	0		0	0	0	0	0	0	0	0	0	0	0	1	25.7812	2	1	0	0	27.3949	0	2	0	30
11018	0	0	0	0	0	0	0	0	0	0	0	0	0	0	14.3	0	1	0	1	8.282	0	1	0	24
10012	0		0	0	0	0	0	0	0	0	0	0	0	1	22.9592	1	1	1	0	35.1458	0	2	0	27
2004	0		0	0	0	0	0	0	0	0	0	0	0	1	21.1	1	0	0	1	33.8042	0	2	0	33
1006	1		0	0	0	0	0	0	0	0	0	1	1	1	24.8016	1	0	0	0	30.2533	0	2	0	27
1007	1	0	0	0	0	0	0	0	0	0	0	0	0	0	20.1183	1	0	0	0	8.30938	0	1	0	30
11005	0		0	0	0	0	0	0	0	0	0	0	0	1	14.1	0	1	0	1	36.2656	0	2	0	20
11018	0	0	0	0	0	0	0	0	0	0	0	0	0	0	19.8	1	1	0	1	7.98905	0	1	0	48
1017	0		0	0	0	0	0	0	0	0	0	0	0	1	29.4887	2	0	0	0	19.9206	0	2	0	29
11008	0		0	0	0	0	0	0	0	0	0	0	0	1	19.4771	1	1	0	1	47.6934	0	2	0	38
1006	0		0	0	0	0	0	0	0	0	0	0	0	0	26.635	2	0	0	0	26.5927	0	2	0	31
11007	1		0	1	0	0	1	0	0	0	0	0	0	1	25.3444	2	1	0	1	30.3135	0	2	0	29
10001	1		0	0	0	0	0	0	0	0	0	0	0	1	23.4375	1	1	0	0	21.8398	0	2	0	29
11004	0		0	0	0	0	0				0	0	0	1	19.4734	1	1	0	1	27.6797	0	2		110
1006	0		0	0	0	0	0	0	0	0	0	0	0	1	26.1593	2	0	0	0	27.091	0	2	0	30
11006	0	0	0	0	0	0	0	0	0	0	0	0	0	0	19.4	1	1	0	1	11.2663	0	2	0	16
1006	0		0	0	0	0	0	0	0	0	1	0	0	1	26.1593	2	0	0	0	27.2717	0	2	0	26
1006	0		0	0	0	0	0	0	0	0	0	0	0	1	26.1593	2	0	0	0	27.3484	0	2	0	28
1008	0		0	0	0	0	0	0	0	0	1	0	0	0	19.8	1	0	0	0	33.2375	0	2	0	27
11004	1	0	0	0	0	3	0	0	0	0	0	0	0	1	15.4	0	1	0	1	7.77002	0	1	0	1
11016	0	0	0	0	0	3	0	0	0	0	0	0	0	0	14.1	0	1	0	1	7.92334	0	1	0	14
1003	0		0	0	0	0	0	0	0	0	0	0	0	0	23.6013	1	0	0	1	22.0507	0	2	0	32
1008	0		0	0	0	0	0	0	0	0	0	0	0	1	27.7723	2	0	0	0	33.566	0	2	0	29
11007	1		0	0	0	0	0	0	1	0	0	0	0	1	25.3444	2	1	0	1	30.3847	0	2	1	26
11001	0		0	0	0	0	0	0	0	0	0	0	0	1	28.8275	2	1	0	1	26.705	0	2	0	35
10005	0	0	0	0	1	4	1	0	0	0	0	1	1	1	17.9931	0	1	0	0	2.69678	1	0	0	26
10005	0		0	0	0	0	0	0	0	0	0	1	1	1	18	2	1	0	0	34.1246	0	2	0	25
1005	0		0	0	0	0	0	0	0	0	0	0	0	0	25.721	2	0	0	1	22.1465	0	2	0	23
11005	1	0	0	0	0	3	0				0	0	0	0	16.5	0	1	0	1	6.46954	0	1		129
10001	0		0	0	0	0	0	0	0	0	0	0	0	1	37.6243	2	1	0	0	20.6489	0	2	0	25
1007	1	0	0	0	0	0	0	0	0	0	0	0	0	1	17.6367	0	0	0	0	7.90144	0	1	0	34
1007	1	0	0	0	0	0	0	0	0	0	0	0	0	1	17.6	0	0	0	0	7.98357	0	1	0	30
2001	1	0	0	0	0	0	0	0	0	0	0	1	1	1	19.5	1	0	0	0	8.8679	0	1	0	16
1005	0		0	0	0	0	0	0	0	0	0	0	0	1	28.8275	2	0	0	1	44.6461	0	2	0	27
10009	1	0	0	0	0	0	0	0	0	0	0	0	0	1	21	1	1	0	0	7.86585	0	1	0	23
10002	0		0	0	0	0	0				0	0	0	1	31.0797	2	1	0	0	23.2964	0	2		118
1007	1	0	0	0	0	0	0	0	0	0	0	0	0	1	20.1	1	0	0	0	8.47912	0	1	0	22
11002	0		0	0	0	0	0	0	0	0	0	0	0	1	28.2682	2	1	0	1	56.9363	0	2	0	31
10015	1	0	0	0	0	0	0	0	0	0	0	0	0	1	15.2	1	1	0	0	7.42505	0	1	0	35
1009	0	0	0	0	0	0	0	0	0	0	0	0	0	1	25.8065	2	0	0	0	14.2314	0	2	0	26
11011	0		0	0	0	0	0				0	0	0	1	24.4646	1	1	0	1	27.6249	0	2		111
2009	1	0	0	0	0	0	0	0	0	0	0	0	0	0	16.2274	0	0	0	1	9.98494	0	1	0	34
2011	0	0	0	0	0	0	0	0	0	0	0	0	0	1	20.0062	1	0	0	1	5.90281	0	1	0	31
11012	1	0	0	0	0	0	0	0	0	0	0	0	0	1	23.4375	1	1	0	1	13.5578	0	2	0	1
10005	0	0	0	0	0	4	0	0	0	0	0	0	0	1	18.9	2	1	0	0	2.6256	0	0	0	24
2007	1		0	0	0	0	0	0	0	0	0	1	0	0	29.4118	2	0	0	0	23.666	0	2	0	29
11013	0		0	0	0	0	0	0	0	0	0	0	0	1	28.6917	2	1	0	0	19.7563	0	2	0	21
11013	0		0	0	0	0	0	0	0	0	0	0	0	1	27.7662	2	1	0	0	19.6632	0	2	0	29
1014	0	0	0	0	0	0	0	0	0	0	0	0	0	0	18.3	1	0	0	1	6.81451	0	1	0	29
1008	0		0	0	0	0	0	0	0	0	0	0	0	1	20.5	1	0	0	0	33.4866	0	2	0	22
1007	0		0	0	0	0	0	0	0	0	0	0	0	1	17.6	0	0	0	0	31.5756	0	2	0	34
10016	1		0	0	0	0	0	0	0	0	0	0	0	1	23.4375	1	1	1	0	19.937	0	2	0	1
1012	0		0	0	0	0	0	0	0	0	0	0	0	0	31.6406	2	0	0	0	23.0144	0	2	0	29
10009	1	0	0	1	0	0	1	0	0	0	0	1	0	1	17.9	0	1	0	0	8.27926	0	1	0	32
11018	0	0	0	0	0	0	0	0	0	0	0	0	0	1	15	0	1	0	1	9.13895	0	1	0	23
11014	0	0	0	0	0	0	0	0	0	0	0	0	0	1	18.7422	1	1	0	0	5.73306	0	1	0	23
10010	1		0	0	0	0	0	0	0	0	0	0	0	0	35.796	2	1	0	0	25.7221	0	2	0	24
1009	0		0	0	0	0	0	0	0	0	0	0	0	0	33.7149	2	0	0	0	33.2156	0	2	0	30
1008	1	0	0	0	0	0	0	0	0	0	0	0	0	0	20.3	1	0	0	0	10.7242	0	2	0	27
1003	0		0	0	0	0	0	0	0	0	0	0	0	0	25.2081	2	0	0	1	85.399	0	2	0	31
1005	0		0	0	0	0	0	0	0	0	0	0	0	0	28.3771	2	0	0	1	44.1451	0	2	0	28
2006	0		0	0	0	0	0	0	0	0	1	1	1	1	34.2222	2	0	0	1	57.9548	0	2	0	31
10015	1	0	0	0	0	0	0	0	0	0	0	0	0	1	16.3	1	1	0	0	7.27447	0	1	0	28
10004	1	0	0	0	0	0	0	0	0	0	0	0	0	1	13.8	0	1	1	0	11.2225	0	2	0	33
10001	1		0	0	0	0	0	0	0	0	0	0	0	1	23.4375	1	1	0	0	22.1793	0	2	0	34
1007	0		0	0	0	0	0	0	0	0	0	0	0	1	17.6	0	0	0	0	31.4825	0	2	0	29
10005	0	0	0	0	0	4	0	0	0	0	0	1	1	1	16.609	0	1	0	0	2.86653	0	0	0	28
11016	0	0	0	0	0	3	0	0	0	0	0	0	0	0	16.3	0	1	0	1	7.59754	0	1	0	28
11013	0		0	0	0	0	0	0	0	0	0	0	0	1	32.3939	2	1	0	0	20.1615	0	2	0	32
2007	1		0	0	0	0	0	0	0	0	0	0	0	0	29.7578	2	0	0	0	23.77	0	2	0	4
1010	1		0	0	0	0	0	0	0	0	0	0	0	1	31.245	2	0	0	0	36.7091	0	2	0	29
1013	0		0	0	0	0	0	0	0	0	0	0	0	1	20.5457	1	0	0	0	39.1321	0	2	0	27
10004	1	0	0	0	0	0	0	0	0	0	0	1	1	1	13.6	0	1	1	0	11.0637	0	2	0	21
10018	0		0	0	0	4	0	0	0	0	0	0	0	1	20.1995	1	1	1	0	2.96509	1	0	0	30
11011	0		0	0	0	0	0	0	0	0	0	0	0	1	26.3465	2	1	0	1	28.2163	0	2	0	29
1009	0		0	0	0	0	0	0	0	0	0	0	0	1	33.7149	2	0	0	0	33.295	0	2	0	22
1014	0	0	0	0	0	0	0	0	1	0	0	0	0	0	16.9	0	0	0	1	6.63929	0	1	1	33
2009	1	0	0	1	0	0	1	0	0	0	0	1	0	1	14.9116	0	0	0	1	10.308	0	1	0	0
1017	0		0	0	0	0	0	0	0	0	0	0	0	1	28.5375	2	0	0	0	20.2546	0	2	0	33
2013	0		0	0	0	0	0	0	0	0	0	0	0	1	21.4844	1	0	0	1	26.7652	0	2	0	30
1018	1		0	0	0	0	0	0	0	0	0	0	0	0	26.8977	2	0	0	1	25.8973	0	2	0	31
1009	0	0	0	0	0	0	0	0	0	0	0	0	0	1	24.974	1	0	0	0	13.911	0	2	0	30
10007	0		0	0	0	0	0	0	0	0	0	0	0	1	15.6	0	1	1	0	35.436	0	2	0	23
11007	0		0	0	0	0	0	0	0	0	0	0	0	0	30.44	2	1	0	1	31.4086	0	2	0	36
2016	1		0	0	0	0	0	0	0	0	0	0	0	0	15.9	0	0	0	1	7.69336	0	1	0	28
1009	0	0	0	0	0	0	0	0	0	0	0	0	0	1	26.2227	2	0	0	0	14.3847	0	2	0	28
10016	1		0	0	0	0	0	0	0	0	0	0	0	1	23.8281	1	1	1	0	20.2437	0	2	0	25
2008	0		0	0	0	0	0	0	0	0	0	0	0	0	25.8645	2	0	0	1	35.3949	0	2	0	1
1008	1	0	0	0	0	0	0	0	0	0	0	0	0	1	18.9	1	0	0	0	10.2423	0	2	0	35
11019	0		0	0	0	0	0	0	0	0	0	0	0	0	18.7	1	1	0	0	27.0965	0	2	0	36
11002	0		0	0	0	0	0				0	0	0	1	20.5	1	1	0	1	56.3477	0	2		114
2004	0	0	0	0	0	0	0	0	0	0	0	0	0	0	18.2615	1	0	0	1	10.2012	0	1	0	27
2017	1		0	0	0	0	0	0	0	0	0	0	1	0	19.3625	1	0	0	1	28.0411	0	2	0	29
2011	0	0	0	0	0	0	0				0	0	0	0	18.8	1	0	0	1	5.24025	0	1		120
2003	0		0	0	0	0	0				0	0	0	0	25.9695	2	0	1	1	28.104	0	2		115
1013	0		0	0	0	0	0	0	0	0	0	0	0	1	22.8928	1	0	0	0	40.4435	0	2	0	27
1004	0	0	0	0	0	3	0	0	0	0	0	0	0	1	18.3355	1	0	0	1	5.97947	0	1	0	32
2007	1		0	0	0	0	0	0	0	0	0	0	0	0	26.6436	2	0	0	0	23.4935	0	2	0	34
10012	0		0	0	0	0	0	0	0	0	0	0	0	1	23.9796	1	1	1	0	35.7235	0	2	0	29
10004	1	0	0	0	0	0	0	0	0	0	0	0	0	0	13	0	1	1	0	0.5859	0	0	0	29
1010	1		0	0	0	0	0	0	0	0	0	0	0	0	30.4438	2	0	0	0	37.2977	0	2	0	29
1010	1		0	0	0	0	0	0	0	0	0	0	0	1	30.0433	2	0	0	0	37.3799	0	2	0	22
2014	0		0	0	0	0	0				0	0	0	0	23.0177	1	0	0	1	18.8967	0	2		126
10004	1	0	0	0	0	0	0				0	0	0	0	11.9	0	1	1	0	10.5736	0	2		125
1010	0		0	0	0	0	0	0	0	0	0	0	0	1	26.8407	2	0	0	0	36.4764	0	2	0	34
1010	0		0	0	0	0	0	0	0	0	0	0	0	1	26.8407	2	0	0	0	36.5585	0	2	0	30
10002	0		0	0	0	0	0	0	0	0	0	0	0	1	18.9	2	1	0	0	23.9589	0	2	0	32
1015	0	0	0	0	0	0	0	0	0	0	0	0	0	0	25.2241	2	0	0	1	15.3238	0	2	0	27
10003	1		0	0	0	0	0	0	0	0	0	0	0	1	27.5312	2	1	0	0	19.3511	0	2	0	34
1014	0	0	0	0	0	0	0	0	0	0	0	0	0	0	17.4	0	0	0	1	6.71869	0	1	0	29
1012	0		0	0	0	0	0	0	0	0	0	0	0	0	31.6406	2	0	0	0	22.9131	0	2	0	28
2013	0		0	0	0	0	0	0	0	0	0	0	0	1	23.8281	1	0	0	1	27.1869	0	2	0	37
1010	0		0	0	0	0	0	0	0	0	0	0	0	1	24.9896	1	0	0	0	37.2183	0	2	0	31
11013	0		0	0	0	0	0	0	0	0	0	0	1	1	30.44	2	1	0	0	40.8569	0	2	0	16
11003	0		0	0	0	0	0	0	0	0	0	1	0	0	17.1468	0	1	0	0	21.5469	0	2	0	33
11015	0	0	0	0	0	0	0	0	0	0	0	0	0	1	17.5	0	1	0	1	8.51745	0	1	0	22
10011	0		0	0	0	0	0	0	0	0	0	0	0	1	20	2	1	0	0	29.7878	0	2	0	34
10004	1	0	0	0	0	0	0	0	0	0	0	0	0	1	13.9	0	1	1	0	0.818617	0	0	0	29
11004	0		0	0	0	0	0	0	0	0	0	0	1	1	15.2	0	1	0	1	28.2601	0	2	0	24
2017	1		0	0	0	0	0	0	0	0	1	0	1	1	19.0039	1	0	0	1	27.9069	0	2	0	40
1011	0	0	0	0	0	0	0				0	0	0	0	19.4	1	0	0	0	8.17522	0	1		116
10002	0		0	0	0	0	0	0	0	0	0	0	0	1	14.6	1	1	0	0	23.384	0	2	0	32
1011	0	0	0	0	0	0	0	0	0	0	0	0	0	1	17.6	0	0	0	0	9.09514	0	1	0	28
11012	0		0	0	0	0	0	0	0	0	0	0	0	1	26.9531	2	1	0	1	37.1417	0	2	0	30
11002	0		0	0	0	0	0	0	0	0	0	0	0	0	22.3543	1	1	0	1	23.3429	0	2	0	29
10003	1		0	0	0	0	0	0	0	0	0	0	0	1	26.7094	2	1	0	0	18.8583	0	2	0	33
11008	0		0	0	0	0	0	0	0	0	0	1	1	1	20.7756	1	1	0	1	47.9261	0	2	0	26
10009	0	0	0	0	0	0	0	0	0	0	0	0	1	1	19.1	1	1	0	0	11.2882	0	2	0	29
11017	0		0	0	0	0	0	0	0	0	0	0	0	1	25.1532	2	1	0	1	24.3094	0	2	0	33
11008	0		0	0	0	0	0	0	0	0	1	1	1	1	24.974	1	1	0	1	20.1999	0	2	0	24
2004	0		0	0	0	0	0	0	0	0	0	0	0	0	19.4	1	0	0	1	34.0534	0	2	0	19
11019	0		0	0	0	0	0	0	0	0	0	0	0	0	22.2222	1	1	0	0	27.384	0	2	0	19
2006	0		0	0	0	0	0	0	0	0	0	0	0	0	33.3333	2	0	0	1	57.7112	0	2	0	29
1009	0		0	0	0	0	0	0	0	0	0	0	0	1	31.6337	2	0	0	0	32.7995	0	2	0	29
1004	0	0	0	0	0	3	0	0	0	0	0	0	0	1	15.1	0	0	0	1	5.23751	0	1	0	34
1011	0	0	0	0	0	0	0	0	0	0	0	0	0	0	17.1	0	0	0	0	8.60233	0	1	0	23
11001	0	0	0	0	0	4	0	0	0	0	0	0	0	1	19.8	1	1	0	1	8.09582	0	1	0	28
11012	0		0	0	0	0	0	0	0	0	0	0	0	1	26.9531	2	1	0	1	37.2211	0	2	0	16
10009	0	0	0	0	0	0	0	0	0	0	0	0	0	1	21.2	1	1	0	0	11.4333	0	2	0	25
11007	1		0	0	0	0	0	0	0	0	0	0	0	0	26.4463	2	1	0	1	29.7276	0	2	0	33
1017	1		0	0	0	0	0	0	0	0	0	0	0	1	27.3438	2	0	0	0	23.9233	0	2	0	29
10006	1		0	0	0	0	0	0	0	0	0	0	1	1	29.2969	2	1	1	0	36.4134	0	2	0	25
1012	0		0	0	0	0	0	0	0	0	0	0	0	0	30.8594	2	0	0	0	22.5161	0	2	0	22
1012	0		0	0	0	0	0	0	0	0	0	0	0	0	31.6406	2	0	0	0	22.757	0	2	0	26
11009	0		0	0	0	0	0	0	0	0	0	0	0	1	25.9695	2	1	0	1	22.924	0	2	0	30
2005	0		0	0	0	0	0	0	0	0	0	0	0	0	35.1962	2	0	0	1	55.9507	0	2	0	25
2003	1		0	0	0	0	0	0	0	0	0	0	0	0	45.1843	2	0	1	1	49.9302	0	2	0	30
2012	1		0	0	0	0	0	0	0	0	0	0	0	0	27.3356	2	0	0	0	24.6407	0	2	0	33
1012	0		0	0	0	0	0				0	0	0	0	34.9277	2	0	0	0	60.5585	0	2		121
10007	1	0	0	0	0	0	0	0	0	0	0	0	0	1	15.6064	0	1	1	0	6.74059	0	1	0	16
10002	0		0	0	0	0	0	0	0	0	0	0	0	1	31.0797	2	1	0	0	23.6523	0	2	0	1
2001	0	0	0	0	0	0	0	0	0	0	0	0	0	0	19.5	1	0	0	0	11.0418	0	2	0	21
1012	0		0	0	0	0	0	0	0	0	0	0	0	0	34.9277	2	0	0	0	61.0678	0	2	0	25
2012	1		0	0	0	0	0	0	0	0	0	0	0	0	31.6406	2	0	0	0	46.0041	0	2	0	27
2012	1		0	0	0	0	0	0	0	0	0	0	0	0	27.3356	2	0	0	0	24.5503	0	2	0	30
1012	0		0	0	0	0	0	0	0	0	0	0	0	0	31.6406	2	0	0	0	23.0856	0	2	0	26
2007	1		0	0	0	0	0	0	0	0	0	0	0	1	29.4118	2	0	0	0	24.0712	0	2	0	33
2001	1	0	0	0	0	0	0	0	0	0	0	0	0	0	20.5	1	0	0	0	8.36687	0	1	0	15
10013	1		0	0	0	0	0	0	0	1	0	0	1	1	29.3848	2	1	0	0	29.0568	0	2	1	35
1006	1		0	0	0	0	0	0	0	0	1	0	0	1	25.5102	2	0	0	0	30.5133	0	2	0	26
10015	0	0	0	0	0	4	0	0	0	0	0	0	0	1	16.6	0	1	0	0	4.75017	0	0	0	35
10002	0		0	0	0	0	0	0	0	0	0	0	0	1	29.7284	2	1	0	0	23.7892	0	2	0	26
10009	1	0	0	0	0	0	0	0	0	0	0	0	0	1	18.1	1	1	0	0	7.53456	0	1	0	29
11003	0		0	0	0	0	0	0	0	0	0	0	0	0	19.052	1	1	0	0	21.9658	0	2	0	19
10002	1	0	0	0	0	3	0	0	0	0	0	0	0	1	18.3	2	1	0	0	4.64613	1	0	0	27
2009	1	0	0	0	0	0	0	0	0	0	0	0	0	0	16.9	0	0	0	1	6.81451	0	1	0	32
2003	0		0	0	0	0	0	0	0	0	0	0	0	0	25.9695	2	0	1	1	28.3559	0	2	0	26
10014	1	0	0	0	0	0	0	0	0	0	0	0	0	1	14.3	0	1	0	0	7.62765	0	1	0	28
10018	0		1	1	0	4	1	0	0	0	0	1	1	1	18.4	2	1	1	0	2.55168	1	0	0	25
1012	0		0	0	0	0	0	0	0	0	0	0	0	0	30.8594	2	0	0	0	22.6037	0	2	0	1
1002	0		0	0	0	0	0	0	0	0	0	0	0	0	15.3	0	0	0	1	29.1006	0	2	0	31
1013	0		0	0	0	0	0	0	0	0	0	0	0	1	21.3675	1	0	0	0	38.9733	0	2	0	29
11012	1	0	0	0	0	0	0	0	0	0	0	0	0	1	22.1893	1	1	0	1	13.2923	0	2	0	33
1008	1	0	0	0	0	0	0	0	0	0	0	0	0	1	18.9349	1	0	0	0	10.1465	0	2	0	32
1002	1		0	0	0	3	0	0	0	0	0	0	0	0	17.7584	0	0	0	1	6.62834	0	1	0	22
2004	0	0	0	0	0	0	0	0	0	0	0	0	0	1	22.0492	1	0	0	1	9.5332	0	1	0	28
11001	0		0	0	0	0	0	0	0	0	0	0	0	1	19.8	1	1	0	1	26.1328	0	2	0	28
10006	1		0	0	0	0	0	0	0	0	0	0	0	0	29.2969	2	1	1	0	36.1698	0	2	0	28
1013	0		0	0	0	0	0	0	0	0	0	0	0	1	22.4766	1	0	0	0	40.2081	0	2	0	33
10005	0	0	0	1	0	4	1	0	0	0	0	1	0	1	16.2	1	1	0	0	3.11567	1	0	0	31
2016	1		0	0	0	0	0	0	0	0	0	0	0	0	14.4	0	0	0	1	7.54552	0	1	0	36
1002	0		0	0	0	0	0	0	0	0	0	0	0	0	17.4	0	0	0	1	29.5058	0	2	0	29
10018	0		0	0	0	4	0	0	0	0	0	0	0	0	15.2416	0	1	1	0	2.30527	0	0	0	32
1013	0		0	0	0	0	0	0	0	0	0	0	0	0	21.6441	1	0	0	0	40.7748	0	2	0	29
2016	1		0	0	0	0	0	0	0	0	0	0	0	0	15	0	0	0	1	7.6167	0	1	0	26
10007	0		0	1	0	0	1	0	0	0	0	1	0	1	28	2	1	1	0	36.0986	0	2	0	26
1018	0		0	0	0	0	0	0	0	0	0	1	0	0	27.6398	2	0	0	1	23.2717	0	2	0	26
1001	0		0	0	0	0	0	0	0	0	0	0	0	0	21.4844	1	0	0	1	20.4271	0	2	0	34
1009	0		0	0	0	0	0	0	1	0	0	0	0	1	31.6337	2	0	0	0	32.7201	0	2	1	35
2011	0	0	0	0	0	0	0	0	0	0	0	0	0	0	19.8347	1	0	0	1	5.48939	0	1	0	27
11019	1	0	0	0	0	0	0	0	0	0	0	0	0	0	18.6	1	1	0	0	10.653	0	2	0	20
1014	0	0	0	0	0	0	0				0	0	0	0	16.9	0	0	0	1	8.04654	0	1		118
1014	0	0	0	1	0	0	1	0	0	0	0	1	0	0	16.9	0	0	0	1	8.13963	0	1	0	34
2017	0		0	0	0	0	0	0	0	0	0	0	1	0	21.6441	1	0	0	1	20.0602	0	2	0	22
2016	1	0	0	0	0	0	0	0	0	0	0	0	0	0	16.4	0	0	0	1	6.03422	0	1	0	36
10012	0	0	0	0	0	0	0	0	0	0	0	0	0	1	18.9	1	1	1	0	11.5017	0	2	0	29
11006	0		0	0	0	0	0	0	0	0	1	0	0	1	20.8292	1	1	0	1	29.9247	0	2	0	15
11019	1	0	0	0	0	0	0	0	0	0	0	0	0	0	18.6557	1	1	0	0	10.3108	0	2	0	40
11009	0		0	0	0	0	0	0	0	0	0	0	0	1	22.2222	1	1	0	1	31.5455	0	2	0	34
2007	0		0	0	0	0	0	0	0	0	0	0	0	0	22.0604	1	0	0	0	21.9083	0	2	0	3
2009	1	0	0	0	0	0	0	0	0	0	0	0	0	1	19.1	1	0	0	1	7.47433	0	1	0	33
2017	0		0	0	0	0	0	0	0	0	0	0	0	0	21.2279	1	0	0	1	19.896	0	2	0	4
11005	0		0	0	0	0	0	0	0	0	0	0	0	0	23.1385	1	1	0	1	35.7071	0	2	0	41
2004	0	0	0	0	0	0	0	0	0	0	0	0	0	1	22.4	1	0	0	1	9.45654	0	1	0	30
11008	0		0	0	0	0	0	0	0	0	0	0	0	1	24.974	1	1	0	1	19.8604	0	2	0	19
10016	1		0	0	0	0	0	0	1	0	0	1	0	1	23.8281	1	1	1	0	20.4189	0	2	1	30
11004	1	0	0	0	0	3	0	0	0	0	0	0	0	1	14.8	0	1	0	1	7.64134	0	1	0	26
11019	0		0	0	0	0	0				0	1	0	0	22.2	1	1	0	0	26.8282	0	2		137
1014	0	0	0	1	0	0	1	0	0	0	0	0	0	1	17.6	0	0	0	1	8.95825	0	1	0	25
1002	0		0	0	0	0	0	0	0	0	0	0	0	0	17.8	0	0	0	1	29.6756	0	2	0	22
10001	1		0	0	0	0	0	0	0	0	0	0	0	1	22.6562	1	1	0	0	21.6673	0	2	0	20
2003	1		0	0	0	0	0	0	0	0	0	0	0	0	46.1356	2	0	1	1	50.1875	0	2	0	26
1013	0		0	0	0	0	0	0	0	0	0	0	0	0	22.1893	1	0	0	0	39.5455	0	2	0	28
1018	1		0	0	0	0	0	0	0	0	0	0	0	0	26.8977	2	0	0	1	25.7084	0	2	0	33
1003	0		0	0	0	0	0	0	0	0	0	0	0	0	24.5268	1	0	0	1	22.3765	0	2	0	27
11014	0	0	0	0	0	0	0	0	0	0	0	0	0	1	21.1457	1	1	0	0	6.22587	0	1	0	34
2014	1		0	0	0	0	0	0	0	0	0	0	0	0	25.3906	2	0	0	1	21.0924	0	2	0	30
11002	0		0	0	0	0	0	0	0	0	0	0	0	1	21.4031	1	1	0	1	22.9295	0	2	0	30
1010	1		0	0	0	0	0	0	0	0	0	0	0	1	28.8415	2	0	0	0	37.5442	0	2	0	31
11008	0		0	0	0	0	0	0	0	0	0	0	0	1	22.9398	1	1	0	1	48.1999	0	2	0	38
10010	1		0	0	0	0	0	0	0	0	0	0	0	0	36.6285	2	1	0	0	25.974	0	2	0	25
2014	1		0	0	0	0	0	0	0	0	0	0	0	0	24.2188	1	0	0	1	20.9254	0	2	0	28
2005	0		0	0	0	0	0	0	0	0	0	0	0	0	37.0987	2	0	0	1	56.1944	0	2	0	33
2001	0	0	0	0	0	0	0	0	0	0	0	0	0	0	18.6	1	0	0	0	11.1239	0	2	0	30
2002	1	0	0	0	0	0	0	0	0	0	0	0	0	0	16.5	0	0	0	1	14.2669	0	2	0	30
1015	0		0	0	0	0	0	0	0	0	0	0	0	0	16.6468	0	0	0	1	38.0506	0	2	0	32
1010	1		0	0	0	0	0	0	0	0	1	0	0	1	30.0433	2	0	0	0	37.4593	0	2	0	29
1015	0		0	0	0	0	0	0	0	0	0	0	0	1	17.1225	0	0	0	1	38.2231	0	2	0	33
2011	0		0	0	0	0	0	0	0	0	0	0	0	0	20	1	0	0	1	76.0493	0	2	0	30
2006	0		0	0	0	0	0				0	0	0	0	33.3333	2	0	0	1	57.4675	0	2		126
1005	0		0	0	0	0	0	0	0	0	0	0	0	1	28.8275	2	0	0	1	44.7118	0	2	0	24
1002	1		0	0	0	3	0	0	0	0	0	0	0	0	17.3611	0	0	0	1	6.54894	0	1	0	28
1015	0	0	0	0	0	0	0	0	0	0	0	0	0	1	24.6711	1	0	0	1	15.6742	0	2	0	30
11011	1	0	0	0	0	0	0	0	1	0	0	0	0	0	21.9388	1	1	0	1	9.67009	0	1	1	35
10010	1		0	0	0	0	0	0	0	0	0	0	0	0	36.6285	2	1	0	0	26.0589	0	2	0	26
1018	0		0	0	0	0	0				0	0	0	0	27.2392	2	0	0	1	22.5298	0	2		124
10012	0		0	0	0	0	0				0	0	0	1	16.5	0	1	1	0	34.9706	0	2		123
2018	1		0	0	0	0	0	0	0	0	0	0	0	0	29.0612	2	0	0	1	21.0815	0	2	0	33
2013	1		0	0	0	0	0				0	1	0	1	26.2976	2	0	0	1	36.783	0	2		131
2008	0		0	0	0	0	0	0	0	0	0	0	0	0	19.8141	1	0	0	1	18.4641	0	2	0	4
11017	0		0	0	0	0	0	0	0	0	0	0	0	1	25.1532	2	1	0	1	24.9418	0	2	0	21
2001	1	0	0	0	0	0	0	0	0	0	0	0	0	0	18.9	1	0	0	0	8.55031	0	1	0	21
11014	0		0	0	0	0	0	0	0	0	0	0	0	1	20.4	1	1	0	0	27.8878	0	2	0	31
10007	1	0	0	0	0	0	0				0	0	0	1	15.6064	0	1	1	0	6.49418	0	1		119
11011	0		0	0	0	0	0	0	0	0	0	0	0	1	20.2	1	1	0	1	27.9836	0	2	0	39
11015	0		0	0	0	0	0				0	0	0	0	21.9	1	1	0	1	6.51335	0	1		124
11005	1	0	0	0	0	3	0	0	0	0	0	0	0	1	13.44	0	1	0	1	7.12663	0	1	0	1
1017	1		0	0	0	0	0				0	0	1	1	27.3438	2	0	0	0	23.5866	0	2		119
10012	0	0	0	0	0	0	0	0	0	0	0	0	0	1	17.1	0	1	1	0	10.9979	0	2	0	20
1003	0		0	0	0	0	0	0	0	0	0	0	0	0	21.2874	1	0	0	1	21.7166	0	2	0	30
1017	1		0	0	0	0	0	0	0	0	0	0	0	1	27.3438	2	0	0	0	23.8439	0	2	0	32
10017	0	0	0	0	0	4	0	0	0	0	0	0	0	1	16.3	1	1	0	0	3.92334	1	0	0	32
11002	0		0	0	0	0	0	0	0	0	0	0	0	0	22.3543	1	1	0	1	23.2635	0	2	0	32
10017	0		0	0	0	0	0	0	0	0	0	0	0	1	23.4375	1	1	0	0	32.0164	0	2	0	30
2008	0		0	0	0	0	0	0	0	0	0	0	0	0	22.4813	1	0	0	1	18.7652	0	2	0	21
10017	0	0	0	0	0	4	0	0	0	0	0	0	0	1	19	1	1	0	0	4.67625	1	0	0	30
1017	1		0	0	0	0	0	1	1	0	0	0	0	1	26.5625	2	0	0	0	24.4107	0	2	1	23
1011	0	0	0	0	0	0	0	0	0	0	0	0	0	0	17.7	0	0	0	0	8.44353	0	1	0	33
1011	0	0	0	0	0	0	0	0	0	0	0	0	0	0	16.8	0	0	0	0	10.8036	0	2	0	37
1017	0		0	0	0	0	0	0	0	0	0	0	0	1	29.4887	2	0	0	0	19.7481	0	2	0	28
11016	0	0	0	0	0	3	0	0	0	0	1	0	1	1	17.4	0	1	0	1	6.74606	0	1	0	15
1017	0		0	0	0	0	0	0	0	0	0	0	0	1	29.4887	2	0	0	0	20.0082	0	2	0	32
1012	0		0	0	0	0	0	0	0	0	0	0	0	0	34.9277	2	0	0	0	61.1526	0	2	0	31
11013	0		0	0	0	0	0	0	0	0	0	0	0	1	30.5428	2	1	0	0	19.9151	0	2	0	29
1017	0		0	0	0	0	0	0	0	0	0	0	0	1	28.5375	2	0	0	0	20.334	0	2	0	29
1006	0		0	0	0	0	0	0	0	0	0	0	0	1	26.1593	2	0	0	0	27.4278	0	2	0	29
10016	0		0	0	0	0	0	0	0	0	0	0	0	1	26.7804	2	1	1	0	20.5229	0	2	0	28
1015	0	0	0	0	0	0	0	0	0	0	0	0	0	1	24.3	1	0	0	1	15.0034	0	2	0	35
11002	0		0	0	0	0	0	0	0	0	0	0	0	1	21.8787	1	1	0	1	23.0144	0	2	0	31
1005	0		0	0	0	0	0	0	0	0	0	0	0	0	28.3771	2	0	0	1	44.0684	0	2	0	38
1002	0		0	0	0	0	0	0	0	0	0	0	0	0	17.4	0	0	0	1	29.5962	0	2	0	33
10007	0		0	0	0	0	0	0	0	0	0	0	0	1	16.5	0	1	1	0	35.6797	0	2	0	19
1011	0	0	0	0	0	0	0	0	0	0	0	0	0	1	17.5	0	0	0	0	9.01848	0	1	0	28
11016	0	0	0	0	0	3	0	0	0	0	0	0	0	0	15.2	0	1	0	1	6.66393	0	1	0	25
10002	1	0	0	0	0	3	0	0	0	0	0	0	0	1	18.2622	1	1	0	0	4.72827	0	0	0	30
10006	0		0	0	0	0	0	0	0	0	0	0	1	1	20.8117	1	1	1	0	26.8967	0	2	0	31
11019	1	0	0	0	0	0	0	0	0	0	0	0	0	0	17.7515	0	1	0	0	10.2012	0	2	0	10
2015	1	0	0	0	0	0	0	0	0	0	0	0	0	0	20.9644	1	0	0	1	13.128	0	2	0	29
2017	0		0	0	0	0	0	0	0	0	0	0	0	0	24.974	1	0	0	1	19.6413	0	2	0	21
11011	1	0	0	0	0	0	0	0	0	0	0	0	0	1	20.7	1	1	0	1	9.23751	0	1	0	17
1001	0		0	0	0	0	0	0	0	0	0	0	0	0	27.1203	2	0	0	1	51.6687	0	2	0	27
1018	1		0	0	0	0	0	0	0	0	0	0	0	0	27.2932	2	0	0	1	26.1246	0	2	0	28
1018	1		0	0	0	0	0	0	0	0	0	1	0	0	27.2932	2	0	0	1	26.2204	0	2	0	28
1009	0	0	0	0	0	0	0	0	0	0	0	0	0	0	24.974	1	0	0	0	13.9685	0	2	0	21
10006	1		0	0	0	0	0	0	0	0	0	0	1	1	29.6875	2	1	1	0	36.5038	0	2	0	34
11005	0		0	0	0	0	0	0	0	0	0	0	0	1	26.8407	2	1	0	1	36.2081	0	2	0	29
11018	0	0	0	0	0	0	0				0	0	0	0	18.1	1	1	0	1	7.85763	0	1		118
1018	0		0	0	0	0	0	0	0	0	0	0	0	0	28.0404	2	0	0	1	23.1047	0	2	0	30
2014	1		0	0	0	0	0	0	0	0	0	0	0	0	23.4375	1	0	0	1	20.6023	0	2	0	28
11003	0		0	0	0	0	0	0	0	0	0	0	0	0	16.0037	0	1	0	0	21.3799	0	2	0	31
11018	0	0	0	0	0	0	0	0	1	0	0	0	0	0	22.6	1	1	0	1	9.38809	0	1	1	27
10011	0		0	0	0	0	0	0	0	0	0	0	0	1	24.974	1	1	0	0	29.8699	0	2	0	30
1008	1	0	0	0	0	0	0	0	0	0	0	0	0	1	18.9	1	0	0	0	10.319	0	2	0	28
11013	0		0	0	0	0	0	0	0	0	0	0	0	1	27.1106	2	1	0	0	40.5476	0	2	0	24
11012	1	0	0	0	0	0	0	0	0	0	0	0	0	1	25.7812	2	1	0	1	14.0917	0	2	0	21
11016	0	0	0	0	0	3	0	0	0	0	0	0	0	0	13.4	0	1	0	1	6.38467	0	1	0	4
11005	0		0	0	0	0	0				0	0	0	0	22.7	1	1	0	1	35.425	0	2		111
1011	0	0	0	0	0	0	0	0	0	0	0	0	0	0	18.1	1	0	0	0	8.85421	0	1	0	28
11016	0	0	0	0	0	3	0	0	0	0	0	0	0	0	12.8	0	1	0	1	6.09446	0	1	0	30
1006	1		0	0	0	0	0	0	0	0	0	0	0	1	25.5102	2	0	0	0	30.59	0	2	0	28
2001	0	0	0	0	0	0	0				0	0	0	0	22.7	1	0	0	0	10.6064	0	2		110
2001	0	0	0	0	0	0	0	0	0	0	0	0	0	0	21.9	1	0	0	0	10.6995	0	2	0	30
2015	0		0	0	0	0	0	0	1	0	0	0	0	0	22.3133	1	0	0	1	22.8337	0	2	1	22
1013	0		0	0	0	0	0	0	0	0	0	0	0	0	21.6441	1	0	0	0	40.8597	0	2	0	31
11003	0		0	0	0	0	0	0	0	0	0	1	1	1	55.7646	2	1	0	0	43.05	0	2	0	32
2018	0		0	0	0	0	0	0	0	0	0	0	0	0	23.1473	1	0	0	1	20.909	0	2	0	32
11002	0		0	0	0	0	0	0	0	0	0	0	0	1	28.2682	2	1	0	1	56.6899	0	2	0	41
2001	0	0	0	0	0	0	0	0	0	0	0	0	0	0	20.8	1	0	0	0	11.1869	0	2	0	23
10004	1	0	0	0	0	0	0	0	0	0	1	1	0	1	13.9	0	1	1	0	0.911704	0	0	0	27
1010	0		0	0	0	0	0	0	0	0	1	0	0	1	24.9896	1	0	0	0	37.1335	0	2	0	29
10016	0		0	0	0	0	0				0	0	0	1	26.2845	2	1	1	0	19.6222	0	2		124
10013	0		0	0	0	0	0	0	0	0	0	0	0	1	20.7031	1	1	0	0	22.6941	0	2	0	28
2001	1	0	0	0	0	0	0	0	0	0	0	0	0	0	21.2	1	0	0	0	8.32581	0	1	0	47
1008	0		0	0	0	0	0	0	0	0	0	0	0	1	20.8	1	0	0	0	33.6564	0	2	0	33
1016	1		0	0	0	0	0	0	0	0	0	0	0	1	26.7949	2	0	0	1	25.0185	0	2	0	42
1003	0		0	0	0	0	0	0	0	0	0	0	0	0	21.7502	1	0	0	1	21.8042	0	2	0	32
10015	0	0	0	1	0	4	1	0	0	0	0	1	0	1	16	1	1	0	0	4.90897	1	0	0	8
1009	0		0	0	0	0	0	0	0	0	0	0	0	1	33.7149	2	0	0	0	33.4593	0	2	0	31
2012	1		0	0	0	0	0	0	0	0	0	0	0	0	27.6817	2	0	0	0	24.3039	0	2	0	32
2002	1	0	0	0	0	0	0	0	0	0	0	0	0	0	16.9597	0	0	0	1	9.20192	0	1	0	33
10014	1	0	0	0	0	0	0	0	0	0	0	0	0	1	13.9	0	1	0	0	7.39494	0	1	0	35
2002	1	0	0	0	0	0	0	0	0	0	0	0	0	0	17.0096	0	0	0	1	9.44832	0	1	0	31
2013	1		0	0	0	0	0	0	0	0	0	0	0	1	26.2976	2	0	0	1	37.0157	0	2	0	17
1013	0		0	0	0	0	0	0	0	0	0	0	1	1	21.6441	1	0	0	0	40.0274	0	2	0	30
2004	0		0	0	0	0	0	0	0	0	0	0	0	1	27.5556	2	0	0	1	33.8891	0	2	0	31
11013	0		0	0	0	0	0	0	0	0	0	0	0	1	24.9896	1	1	0	0	19.4114	0	2	0	31
11016	0	0	0	0	0	3	0	0	0	0	0	0	0	0	16.6	0	1	0	1	8.02738	0	1	0	38
2002	1	0	0	0	0	0	0	0	0	0	0	0	0	0	20.7	1	0	0	1	8.95277	0	1	0	34
2002	1	0	0	0	0	0	0	0	0	0	0	0	0	0	22.1	1	0	0	1	9.03217	0	1	0	29
10007	0		0	0	0	0	0	0	0	0	0	0	0	1	29.3333	2	1	1	0	35.7728	0	2	0	34
2009	1	0	0	0	0	0	0	0	0	0	0	0	0	0	27.3	2	0	0	1	6.8857	0	1	0	26
1010	0		0	0	0	0	0	0	0	0	0	0	0	0	25.9151	2	0	0	0	36.8925	0	2	0	33
2005	0		0	0	0	0	0	0	0	0	0	0	0	0	36.1474	2	0	0	1	56.2765	0	2	0	23
10016	0		0	0	0	0	0	0	0	0	0	0	0	1	26.2845	2	1	1	0	20.0493	0	2	0	31
10009	0	0	0	0	0	0	0				0	0	0	1	18.1	1	1	0	0	10.7817	0	2		122
1001	0		0	0	0	0	0	0	0	0	0	0	0	0	21.4844	1	0	0	1	20.846	0	2	0	33
2006	0		0	0	0	0	0	0	0	0	0	0	0	0	33.3333	2	0	0	1	57.629	0	2	0	38
[truncated: 502 more rows]
