# Supplementary material for: Assessing the individual risk of fecal poliovirus shedding among vaccinated and non-vaccinated subjects following national health weeks in Mexico
Source: PLoS One. 2017 Oct 12;12(10):e0185594. doi: 10.1371/journal.pone.0185594 (PMC5638237; doi:10.1371/journal.pone.0185594)
Supplement: S2 Dataset — (XLSX) [file pone.0185594.s002.xlsx]

## Sheet: Hoja1
id	sexo	actupecho	nipv	p1_pos	p2_pos	p3_pos	excreto	ap1	ap2	ap3	contA1	contA2	contA3	contretoA2	bmi	bmicat3	rural	pisos	drenaje	edad	retodic	edadg3	ap	tmuestra
1001	0		0	0	0	0	0	0	0	0	0	0	0	0	21.4844	1	0	0	1	21.0048	0	2	0	23
1001	0		0	0	0	0	0	0	0	0	0	0	0	0	21.4844	1	0	0	1	21.0815	0	2	0	28
1001	0		0	0	0	0	0	0	0	0	0	0	0	0	21.4844	1	0	0	1	21.1691	0	2	0	32
1001	0		0	0	0	0	0	0	0	0	0	0	0	0	26.7094	2	0	0	1	51.9179	0	2	0	22
1001	0		0	0	0	0	0	0	0	0	0	0	0	0	26.7094	2	0	0	1	51.9973	0	2	0	29
1001	0		0	0	0	0	0	0	0	0	0	0	0	0	26.7094	2	0	0	1	52.0849	0	2	0	32
1002	0		0	0	0	0	0	0	0	0	0	0	0	0	34.9277	2	0	0	1	29.755	0	2	0	29
1002	0		0	0	0	0	0	0	0	0	0	0	0	0	35.3386	2	0	0	1	29.8426	0	2	0	32
1002	1		3	0	0	0	0	0	0	0	0	0	0	0	17.8	0	0	0	1	6.71595	0	1	0	32
1002	1		3	0	0	0	0	0	0	0	0	0	0	0	17.5	0	0	0	1	6.79535	0	1	0	29
1003	0		0	0	0	0	0	0	0	0	0	0	0	0	24.064	1	0	0	1	22.2122	0	2	0	22
1003	0		0	0	0	0	0	0	0	0	0	0	0	0	24.064	1	0	0	1	22.3025	0	2	0	33
1003	0		0	0	0	0	0	0	0	0	0	0	0	0	24.5268	1	0	0	1	22.3765	0	2	0	27
1003	0		0	0	0	0	0	0	0	0	0	0	0	0	25.6837	2	0	0	1	85.1608	0	2	0	32
1003	0		0	0	0	0	0	0	0	0	0	0	0	0	25.2081	2	0	0	1	85.2348	0	2	0	22
1003	0		0	0	0	0	0	0	0	0	0	0	0	0	25.2081	2	0	0	1	85.3142	0	2	0	29
1003	0		0	0	0	0	0	0	0	0	0	0	0	0	25.2081	2	0	0	1	85.399	0	2	0	31
1004	1	0	4	1	1	0	1	1	1	1	0	0	0	0	16	1	0	0	1	2.29158	1	0	1	27
1004	1	0	4	1	1	0	1	1	1	1	0	0	0	0	16.9	1	0	0	1	2.5462	1	0	1	8
1004	0		0	0	0	0	0	0	0	0	1	1	0	1	17.4	0	0	0	1	30.1903	0	2	0	23
1004	0		0	0	0	0	0	0	0	0	0	0	0	1	22.1893	1	0	0	1	30.2669	0	2	0	28
1004	0		0	0	0	0	0	0	0	0	0	0	0	1	18.3	1	0	0	1	30.3518	0	2	0	31
1004	0	0	3	0	0	0	0	0	0	0	1	1	0	1	17.3554	0	0	0	1	5.8152	0	1	0	23
1004	0	0	3	0	0	0	0	0	0	0	0	0	0	1	17	0	0	0	1	5.89185	0	1	0	28
1004	0	0	3	0	0	0	0	0	0	0	0	0	0	1	18.3355	1	0	0	1	5.97947	0	1	0	32
1005	0		0	0	0	0	0	0	0	0	0	0	0	0	25.721	2	0	0	1	22.3299	0	2	0	35
1005	0		0	0	0	0	0	0	0	0	0	0	0	1	25.2994	2	0	0	1	22.3956	0	2	0	23
1005	0		0	0	0	0	0	0	0	0	0	0	0	1	25.2994	2	0	0	1	22.486	0	2	0	33
1005	0		0	0	0	0	0	0	0	0	0	0	0	1	25.2994	2	0	0	1	22.5599	0	2	0	27
1005	0		0	0	0	0	0	0	0	0	0	0	0	1	28.8275	2	0	0	1	44.6461	0	2	0	27
1005	0		0	0	0	0	0	0	0	0	0	0	0	1	28.8275	2	0	0	1	44.7118	0	2	0	24
1005	0		0	0	0	0	0	0	0	0	0	0	0	1	28.3771	2	0	0	1	44.7995	0	2	0	32
1006	0	1	3	0	1	1	1	0	1	1	0	0	0	0	15.9	1	0	0	0	1.02943	1	0	1	27
1006	0	1	3	1	1	1	1	1	1	1	0	0	0	0	18.8	2	0	0	0	1.29227	1	0	1	3
1006	1		0	0	0	0	0	0	0	0	1	1	1	1	25.5102	2	0	0	0	30.5133	0	2	0	26
1006	1		0	0	0	0	0	0	0	0	0	0	0	1	25.5102	2	0	0	0	30.59	0	2	0	28
1006	1		0	0	0	0	0	0	0	0	0	0	0	1	25.5102	2	0	0	0	30.6694	0	2	0	29
1006	0		0	0	0	0	0	0	0	0	1	1	1	1	26.1593	2	0	0	0	27.2717	0	2	0	26
1006	0		0	0	0	0	0	0	0	0	0	0	0	1	26.1593	2	0	0	0	27.3484	0	2	0	28
1006	0		0	0	0	0	0	0	0	0	0	0	0	1	26.1593	2	0	0	0	27.4278	0	2	0	29
1007	0		0	0	0	0	0	0	0	0	0	0	0	1	28.441	2	0	0	0	32.1533	0	2	0	22
1007	0		0	0	0	0	0	0	0	0	0	0	0	1	28.441	2	0	0	0	32.2327	0	2	0	29
1007	0		0	0	0	0	0	0	0	0	0	0	0	1	20.6	1	0	0	0	32.3176	0	2	0	31
1007	1	0	0	0	0	0	0	0	0	0	0	0	0	1	20.1	1	0	0	0	8.47912	0	1	0	22
1007	1	0	0	0	0	0	0	0	0	0	0	0	0	1	20.4	1	0	0	0	8.55852	0	1	0	29
1007	1	0	0	0	0	0	0	0	0	0	0	0	0	1	20.6059	1	0	0	0	8.64339	0	1	0	31
1008	0	1	4	1	0	0	1	1	0	0	0	0	0	0	16.9	2	0	0	0	1.91102	0	0	1	26
1008	0		0	0	0	0	0	0	0	0	0	0	0	1	27.7723	2	0	0	0	33.4866	0	2	0	22
1008	0		0	0	0	0	0	0	0	0	0	0	0	1	27.7723	2	0	0	0	33.566	0	2	0	29
1008	1	0	0	0	0	0	0	0	0	0	0	0	0	1	20.5	1	0	0	0	10.809	0	2	0	23
1008	1	0	0	0	0	0	0	0	0	0	0	0	0	1	20.5	1	0	0	0	10.8994	0	2	0	33
1009	0	0	4	0	0	0	0				0	0	0	0	14.9	1	0	0	0	2.21492	1	0	0	89
1009	0	0	4	0	0	1	1	0	0	0	0	0	0	0	18.1	2	0	0	0	2.8063	0	0	0	33
1009	0		0	0	0	0	0	0	0	0	0	0	0	1	31.6337	2	0	0	0	32.6242	0	2	0	29
1009	0		0	0	0	0	0	0	0	0	0	0	0	1	33.7149	2	0	0	0	33.295	0	2	0	22
1009	0		0	0	0	0	0	0	0	0	0	0	0	1	33.7149	2	0	0	0	33.3744	0	2	0	29
1009	0		0	0	0	0	0	0	0	0	0	0	0	1	33.7149	2	0	0	0	33.4593	0	2	0	31
1009	0	0	0	0	0	0	0	0	0	0	0	0	0	1	25.8065	2	0	0	0	14.2314	0	2	0	26
1009	0	0	0	0	0	0	0	0	0	0	0	0	0	1	26.2227	2	0	0	0	14.308	0	2	0	28
1009	0	0	0	0	0	0	0	0	0	0	0	0	0	1	26.2227	2	0	0	0	14.3847	0	2	0	28
1010	0	0	4	1	0	0	1	1	0	0	0	0	0	0	17.6	2	0	0	0	2.38467	1	0	1	29
1010	1		0	0	0	0	0	0	0	0	0	0	0	1	30.0433	2	0	0	0	37.3799	0	2	0	22
1010	1		0	0	0	0	0	0	0	0	1	0	0	1	30.0433	2	0	0	0	37.4593	0	2	0	29
1010	1		0	0	0	0	0	0	0	0	0	0	0	1	28.8415	2	0	0	0	37.5442	0	2	0	31
1010	0		0	0	0	0	0	0	0	0	0	0	0	1	24.9896	1	0	0	0	37.0541	0	2	0	22
1010	0		0	0	0	0	0	0	0	0	1	0	0	1	24.9896	1	0	0	0	37.1335	0	2	0	29
1010	0		0	0	0	0	0	0	0	0	0	0	0	1	24.9896	1	0	0	0	37.2183	0	2	0	31
1011	0	0	0	0	0	0	0	0	0	0	0	0	0	0	18.1	1	0	0	0	8.85421	0	1	0	28
1011	0	0	0	0	0	0	0	0	0	0	1	1	1	1	16.6	0	0	0	0	8.94182	0	1	0	27
1011	0	0	0	0	0	0	0	0	0	0	0	0	0	1	16.9	0	0	0	0	9.01848	0	1	0	28
1011	0	0	0	0	0	0	0	0	0	0	0	0	0	1	17.6	0	0	0	0	9.09514	0	1	0	28
1011	0	0	0	1	1	1	1	1	1	1	0	0	0	1	17.8	0	0	0	0	10.9651	0	2	1	26
1011	0	0	0	0	0	0	0	0	0	0	0	0	0	1	17.5	0	0	0	0	11.05	0	2	0	31
1011	0	0	0	0	0	0	0	0	0	0	0	0	0	1	17	0	0	0	0	11.1212	0	2	0	26
1012	0		0	0	0	0	0	0	0	0	0	0	0	0	31.6406	2	0	0	0	23.0144	0	2	0	29
1012	0		0	0	0	0	0	0	0	0	0	0	0	0	31.6406	2	0	0	0	23.0856	0	2	0	26
1012	0		0	0	0	0	0	0	0	0	0	0	0	0	34.9277	2	0	0	0	61.3279	0	2	0	30
1012	0		0	0	0	0	0	0	0	0	0	0	0	0	34.9277	2	0	0	0	61.3963	0	2	0	25
1012	0		0	0	0	0	0	0	0	0	0	0	0	0	34.9277	2	0	0	0	61.473	0	2	0	28
1013	1	0	3	0	0	0	0				0	0	0	0	17.8	1	0	0	0	1.26215	1	0	0	93
1013	1	0	3	0	0	0	0	0	0	0	0	0	0	0	17.3	1	0	0	0	1.34155	1	0	0	29
1013	0		0	0	0	0	0	0	0	0	0	0	0	0	22.1893	1	0	0	0	39.3812	0	2	0	22
1013	0		0	0	0	0	0	0	0	0	0	0	0	0	22.1893	1	0	0	0	39.4689	0	2	0	32
1013	0		0	0	0	0	0	0	0	0	0	0	0	0	22.1893	1	0	0	0	39.5455	0	2	0	28
1013	0		0	0	0	0	0	0	0	0	0	0	0	0	21.6441	1	0	0	0	40.6954	0	2	0	22
1013	0		0	0	0	0	0	0	0	0	0	0	0	0	21.6441	1	0	0	0	40.7748	0	2	0	29
1013	0		0	0	0	0	0	0	0	0	0	0	0	0	21.6441	1	0	0	0	40.8597	0	2	0	31
1014	0	0	4	0	0	0	0	0	0	0	0	0	0	0	21.4	2	0	0	1	2.6256	0	0	0	29
1014	0	0	4	0	0	0	0	0	0	0	0	0	0	0	20.8	2	0	0	1	2.71595	0	0	0	33
1014	0	0	0	0	0	0	0	0	0	0	0	0	0	0	15.7	0	0	0	1	8.13963	0	1	0	34
1014	0	0	0	0	0	0	0	0	0	0	0	0	0	0	18	1	0	0	1	8.72006	0	1	0	32
1014	0	0	0	0	0	0	0	0	0	0	0	0	0	1	18.5	1	0	0	1	8.80767	0	1	0	27
1014	0	0	0	0	0	0	0	0	0	0	0	0	0	1	18.1	1	0	0	1	8.8898	0	1	0	30
1014	0	0	0	0	0	0	0	0	0	0	0	0	0	1	18.9	1	0	0	1	8.95825	0	1	0	25
1014	0	0	0	0	0	0	0	0	0	0	0	0	0	0	16.9	0	0	0	1	6.46954	0	1	0	39
1014	0	0	0	0	0	0	0	0	0	0	0	0	0	0	16.9	0	0	0	1	6.54894	0	1	0	23
1014	0	0	0	0	0	0	0	0	0	0	0	0	0	0	17.8	0	0	0	1	7.0527	0	1	0	32
1014	0	0	0	0	0	0	0	0	0	0	0	0	0	1	18.1	1	0	0	1	7.14032	0	1	0	27
1014	0	0	0	0	0	0	0	0	0	0	0	0	0	1	18.5	1	0	0	1	7.22519	0	1	0	31
1014	0	0	0	0	0	0	0	0	0	0	0	0	0	1	17.6	0	0	0	1	7.29363	0	1	0	25
1015	0		0	0	0	0	0	0	0	0	0	0	0	1	17.1225	0	0	0	1	38.1328	0	2	0	22
1015	0		0	0	0	0	0	0	0	0	0	0	0	1	17.1225	0	0	0	1	38.2231	0	2	0	33
1015	0	0	0	0	0	0	0	0	0	0	0	0	0	1	24.9989	1	0	0	1	15.5921	0	2	0	28
1015	0	0	0	0	0	0	0	0	0	0	0	0	0	1	24.6711	1	0	0	1	15.6742	0	2	0	30
1015	0	0	0	0	0	0	0	0	0	0	0	0	0	1	25.1039	2	0	0	1	15.7399	0	2	0	24
1017	1	1	3	0	0	0	0				0	0	0	0	15.3	1	0	0	0	2.10267	1	0	0	64
1017	1	1	3	1	1	1	1	1	1	1	1	1	0	0	17.2	2	0	0	0	2.84189	1	0	1	1
1017	1		0	0	0	0	0	0	0	0	0	0	0	1	26.5625	2	0	0	0	24.2574	0	2	0	32
1017	1		0	1	1	0	1	1	1	1	1	1	1	1	26.5625	2	0	0	0	24.3477	0	2	1	28
1017	1		0	0	0	0	0	0	0	0	0	0	0	1	26.5625	2	0	0	0	24.4107	0	2	0	23
1017	0		0	0	0	0	0	0	0	0	1	1	1	1	28.5375	2	0	0	0	20.4189	0	2	0	23
1017	0		0	0	0	0	0	0	0	0	0	0	0	1	28.5375	2	0	0	0	20.4956	0	2	0	28
1018	0	0	0	0	0	1	1	0	0	0	0	0	0	0	18.1	2	0	0	1	3.04997	0	0	0	22
1018	1		0	0	0	0	0	0	0	0	0	0	1	0	27.2932	2	0	0	1	26.2204	0	2	0	28
1018	1		0	0	0	0	0	0	0	0	0	0	0	0	27.2932	2	0	0	1	26.2834	0	2	0	23
1018	0		0	0	0	0	0	0	0	0	0	0	1	0	27.6398	2	0	0	1	23.2717	0	2	0	26
1018	0		0	0	0	0	0	0	0	0	0	0	0	0	28.0404	2	0	0	1	23.3484	0	2	0	28
2001	1	0	2	0	1	1	1	0	1	1	0	0	0	0	16.2	1	0	0	0	2.65845	1	0	1	10
2001	1	0	2	0	1	0	1	0	1	1	0	0	0	0	17.6	2	0	0	0	2.81999	1	0	1	28
2001	1	0	0	0	0	0	0	0	0	0	0	1	0	1	19.5	1	0	0	0	9.02943	0	1	0	26
2002	0	1	3	1	1	1	1	1	1	1	0	0	0	0	23	2	0	0	1	1.66461	1	0	1	2
2002	0	1	3	0	0	1	1	0	0	0	0	0	0	0	23.4	2	0	0	1	1.74675	1	0	0	30
2003	1	0	3	0	0	1	1	0	0	0	0	0	0	0	16.8	1	0	1	1	1.94387	1	0	0	33
2003	1	0	3	0	0	0	0	0	0	0	0	0	0	0	16.4	1	0	1	1	2.34634	0	0	0	31
2003	0		0	0	0	0	0	0	0	0	0	0	0	0	27.7008	2	0	1	1	29.0075	0	2	0	28
2003	1		0	0	0	0	0	0	0	0	0	0	0	0	47.0868	2	0	1	1	50.6776	0	2	0	30
2004	1	0	3	0	0	0	0	0	0	0	0	0	0	0	19	2	0	0	1	1.52225	1	0	0	30
2006	1	0	2	1	1	1	1	1	1	1	0	0	0	0	19.3	2	0	0	1	1.01027	1	0	1	29
2006	1	0	2	0	1	0	1	0	1	1	0	0	0	0	20.1	2	0	0	1	1.10335	0	0	1	34
2006	0		0	0	0	0	0	0	0	0	0	0	0	0	33.3333	2	0	0	1	57.7112	0	2	0	29
2007	0	0	4	0	0	0	0	0	0	0	0	0	0	0	16.4	1	0	0	0	1.78508	0	0	0	34
2007	0	0	4	0	0	0	0	0	0	0	1	0	0	0	15.6	1	0	0	0	1.86448	0	0	0	29
2007	0	0	4	0	1	0	1	0	1	1	0	0	0	0	15.5	1	0	0	0	2.35181	1	0	1	7
2007	1		0	1	0	0	1	1	0	0	0	0	0	0	29.4118	2	0	0	0	23.666	0	2	1	29
2007	0		0	0	0	0	0	0	0	0	1	0	0	0	26.2227	2	0	0	0	21.8152	0	2	0	29
2008	0		0	0	0	0	0	0	0	0	0	0	0	0	24.093	1	0	0	1	34.9706	0	2	0	32
2009	1	1	3	1	1	1	1	1	1	1	0	0	0	0	18.6	2	0	0	1	1.65914	1	0	1	2
2009	1	1	3	0	0	0	0	0	0	0	0	0	0	0	19.2	2	0	0	1	1.82615	1	0	0	31
2009	1	0	0	0	0	0	0	0	0	0	0	0	0	1	19.1244	1	0	0	1	7.55099	0	1	0	28
2009	1	0	0	0	0	0	0	0	0	0	0	0	0	1	14.9116	0	0	0	1	10.308	0	1	0	59
2009	1	0	0	0	0	0	0	0	0	0	0	0	0	1	19.1	1	0	0	1	10.308	0	1	0	0
2011	1	0	3	0	0	0	0	0	0	0	0	0	0	0	20.2	2	0	0	1	2.86653	1	0	0	26
2012	1	1	3	0	0	0	0	0	0	0	0	0	0	0	18.6	2	0	0	0	1.58795	0	0	0	29
2012	1		0	0	0	0	0	0	0	0	0	0	0	0	27.3356	2	0	0	0	23.9726	0	2	0	29
2012	1		0	0	0	0	0	0	0	0	0	0	0	0	31.25	2	0	0	0	45.5058	0	2	0	29
2013	1	0	4	0	0	0	0				0	0	0	0	21.3	2	0	0	1	1.56605	1	0	0	21
2013	1	0	4	0	0	0	0	0	0	0	0	0	0	0	21.3	2	0	0	1	1.66735	1	0	0	37
2013	1	0	4	0	0	0	0	0	0	0	0	0	0	0	20.3	2	0	0	1	1.82067	1	0	0	22
2013	1	0	4	1	1	0	1	1	1	1	0	0	0	0	21.1	2	0	0	1	2.0616	0	0	1	26
2013	1	0	4	0	0	0	0	0	0	0	0	0	0	0	19.7	2	0	0	1	2.49144	1	0	0	30
2013	1		0	0	0	0	0	0	0	0	0	0	0	1	26.2976	2	0	0	1	36.8788	0	2	0	35
2013	1		0	0	0	0	0	0	0	0	0	0	0	1	26.2976	2	0	0	1	37.0157	0	2	0	17
2013	0		0	0	0	0	0	0	0	0	0	0	0	1	21.4844	1	0	0	1	26.5927	0	2	0	16
2014	1		0	0	0	0	0	0	0	0	0	0	0	0	23.4375	1	0	0	1	20.6817	0	2	0	28
2014	0		0	0	0	0	0	0	0	0	0	0	0	0	22.8928	1	0	0	1	19.1458	0	2	0	29
2015	1	0	3	0	0	0	0	0	0	0	0	0	0	0	17.6	2	0	0	1	1.63997	0	0	0	29
2015	0		0	0	0	0	0	0	0	0	0	0	0	0	22.3133	1	0	0	1	22.7734	0	2	0	40
2015	0		0	0	0	0	0	0	0	0	0	0	0	0	22.3133	1	0	0	1	22.8337	0	2	0	22
2015	1	0	0	0	0	0	0	0	0	0	0	0	0	0	21.2306	1	0	0	1	12.8788	0	2	0	32
2015	1	0	0	0	0	0	0	0	0	0	0	0	0	0	21.3599	1	0	0	1	12.9637	0	2	0	30
2016	1	1	2	0	0	0	0				0	0	0	0	19.7	2	0	0	1	0.906229	1	0	0	101
2016	1		0	0	0	0	0	0	0	0	0	0	0	0	15.4	0	0	0	1	7.28268	0	1	0	18
2016	1	0	0	0	0	0	0	0	0	0	0	0	0	0	12.6	0	0	0	1	5.77139	0	1	0	18
2017	1	0	3	1	1	1	1	1	1	1	0	0	0	0	20.3	2	0	0	1	2.81177	1	0	1	38
2017	1	0	3	1	0	1	1	1	0	0	0	0	0	0	19.4	2	0	0	1	2.87201	1	0	1	12
2017	1	0	3	1	1	1	1	1	1	1	0	0	0	0	17.2	2	0	0	1	2.95414	0	0	1	40
2017	1	0	3	0	0	1	1	0	0	0	0	0	0	0	18.1	2	0	0	1	3.04175	0	0	0	5
2018	0	1	2	0	0	0	0	0	0	0	0	0	0	0	16	1	0	0	1	1.38535	0	0	0	29
2018	1		0	0	0	0	0	0	0	0	0	0	0	0	29.0612	2	0	0	1	21.2266	0	2	0	24
2018	0		0	0	0	0	0	0	0	0	0	0	0	0	21.6041	1	0	0	1	20.3997	0	2	0	27
10004	0	1	2	1	1	1	1	1	1	1	0	0	0	0	18.3	2	1	1	0	1.33333	1	0	1	20
10004	0	1	2	1	1	0	1	1	1	1	0	0	0	0	17.3	2	1	1	0	1.59343	1	0	1	4
10004	0	1	2	0	0	0	0	0	0	0	0	0	0	0	17.3	2	1	1	0	1.67283	1	0	0	29
10005	0	1	3	0	1	1	1	0	1	1	0	0	1	1	26	2	1	0	0	1.05955	1	0	1	26
10005	0	1	3	0	1	1	1	0	1	1	0	0	0	1	23	2	1	0	0	1.14442	0	0	1	31
10005	0	1	3	0	1	1	1	0	1	1	0	0	0	1	20.7	2	1	0	0	1.2293	0	0	1	31
10005	0	1	3	0	0	0	0	0	0	0	0	0	0	1	20.4	2	1	0	0	1.47844	1	0	0	31
10005	0		0	0	0	0	0	0	0	0	0	0	0	1	28.5375	2	1	0	0	34.5435	0	2	0	26
10005	0	0	4	0	0	1	1	0	0	0	0	1	1	1	17.9931	0	1	0	0	2.69678	1	0	0	26
10005	0	0	4	0	0	0	0	0	0	0	0	0	0	1	16.2	1	1	0	0	3.11567	1	0	0	31
10006	0	1	3	0	1	1	1	0	1	1	0	0	0	0	18.4	2	1	1	0	1.04038	1	0	1	26
10006	0	1	3	0	0	1	1	0	0	0	0	0	0	0	17.8	2	1	1	0	1.12526	0	0	0	31
10006	0	1	3	1	1	0	1	1	1	1	0	0	0	0	17.3	1	1	1	0	1.29227	1	0	1	5
10007	0	1	3	0	0	0	0	0	0	0	0	0	0	0	17.4	2	1	1	0	2.36824	1	0	0	31
10007	0		0	0	0	0	0	0	0	0	0	0	0	1	18.4	1	1	1	0	36.0986	0	2	0	26
10009	0	0	3	0	0	1	1	0	0	0	0	0	0	0	16.8	1	1	0	0	1.64819	1	0	0	29
10009	0	0	3	0	0	0	0	0	0	0	0	0	0	0	18.4	2	1	0	0	1.99042	1	0	0	35
10009	0	0	0	0	0	0	0	0	0	0	0	0	0	1	20.3	1	1	0	0	11.6058	0	2	0	28
10009	1	0	0	0	0	0	0	0	0	0	0	0	0	1	17.9	0	1	0	0	8.27926	0	1	0	32
10009	1	0	0	0	0	1	1	0	0	0	0	0	0	1	20.3	1	1	0	0	8.37509	0	1	0	35
10012	0	1	4	0	0	1	1	0	0	0	0	0	0	0	18.9	2	1	1	0	2.22861	1	0	0	18
10012	0	1	4	0	0	0	0	0	0	0	0	0	0	0	18.1	2	1	1	0	2.5681	1	0	0	27
10013	1	1	2	0	1	1	1	0	1	1	0	1	1	0	21.8	2	1	0	0	0.988364	1	0	1	21
10013	1	1	2	0	1	1	1	0	1	1	0	0	0	0	20.6	2	1	0	0	1.07597	0	0	1	32
10013	1		0	0	1	1	1	0	1	1	0	1	1	1	29.3848	2	1	0	0	28.961	0	2	1	21
10013	0		0	0	1	1	1	0	1	1	0	1	1	1	20.3125	1	1	0	0	22.5298	0	2	1	21
10013	0		0	0	0	0	0	0	0	0	0	0	0	1	20.7031	1	1	0	0	22.8665	0	2	0	28
10014	0	1	3	0	0	1	1	0	0	0	0	0	0	0	17.2	2	1	0	0	1.78782	1	0	0	22
10014	0	1	3	1	0	1	1	1	0	0	0	0	0	0	16.4	1	1	0	0	2.03696	1	0	1	6
10015	1	1	3	1	1	1	1	1	1	1	0	0	0	1	17.6	2	1	0	0	1.79603	1	0	1	20
10015	1	1	3	0	0	0	0	0	0	0	0	1	0	1	21.3	2	1	0	0	2.05065	1	0	0	8
10015	0	0	4	0	1	0	1	0	1	1	0	0	0	1	17.3	0	1	0	0	4.90897	1	0	1	8
10015	1	0	0	0	0	0	0	0	0	0	0	1	0	1	16	1	1	0	0	7.5948	0	1	0	26
10016	0	1	3	0	0	0	0	0	0	0	0	0	0	0	18.9	2	1	1	0	2.41478	1	0	0	29
10016	1		0	0	0	0	0	0	0	0	0	0	0	1	23.8281	1	1	1	0	20.3368	0	2	0	26
10017	0	1	4	1	1	1	1	1	1	1	0	0	0	1	16.4	1	1	0	0	2.4668	1	0	1	21
10018	1		0	0	0	0	0	0	0	0	0	0	0	0	14.2	0	1	1	0	1.11978	0	0	0	33
10018	1		0	1	1	1	1	1	1	1	1	1	1	1	18.1	2	1	1	0	1.51403	1	0	1	18
10018	1		0	0	0	0	0	0	0	0	0	0	0	1	17.6	2	1	1	0	1.77413	1	0	0	13
10018	0		4	1	1	1	1	1	1	1	1	1	1	1	18.4	2	1	1	0	2.55168	1	0	1	25
10019	1	1	3	1	1	0	1	1	1	1	0	1	1	1	19.8	2	1	1	0	1.99589	1	0	1	21
10019	0		0	0	0	0	0	0	0	0	0	0	0	0	17.7	2	1	1	0	17.2074	0	2	0	27
10019	0	0	4	0	0	0	0	0	0	0	0	0	0	0	17.7221	0	1	1	0	3.28542	0	0	0	30
10019	0	0	4	0	1	1	1	0	1	1	1	1	0	1	18.1077	1	1	1	0	3.42779	1	0	1	26
10019	0	0	4	0	0	0	0	0	0	0	0	0	0	1	18.8366	1	1	1	0	3.67693	1	0	0	5
11001	1	1	3	1	1	1	1	1	1	1	0	0	0	0	18.8	2	1	0	1	1.39083	1	0	1	28
11001	1	1	3	1	1	1	1	1	1	1	0	0	0	0	18.8	2	1	0	1	1.45927	0	0	1	25
11001	1	1	3	0	1	1	1	0	1	1	0	0	0	0	16	1	1	0	1	1.54689	0	0	1	32
11001	0	0	4	0	0	0	0	0	0	0	0	0	0	1	20.1559	1	1	0	1	7.59754	0	1	0	26
11003	0	1	3	1	0	1	1	1	0	0	0	0	0	0	22.5	2	1	0	0	1.21287	0	0	1	28
11003	0	1	3	0	1	1	1	0	1	1	0	0	0	0	21.4	2	1	0	0	1.30048	0	0	1	32
11003	0		0	0	0	0	0	0	0	0	0	0	0	0	49.7178	2	1	0	0	42.7242	0	2	0	34
11004	0		4	0	1	1	1	0	1	1	0	0	0	0	14.9	1	1	0	1	2.36003	1	0	1	32
11004	0		4	1	0	1	1	1	0	0	0	0	0	0	16	1	1	0	1	2.37919	0	0	1	7
11004	0		4	0	0	0	0	0	0	0	0	0	0	0	18.9	2	1	0	1	2.76249	1	0	0	28
11004	0		0	0	0	0	0	0	0	0	0	0	0	1	24.3418	1	1	0	1	28.5968	0	2	0	28
11006	0	1	3	1	0	1	1	1	0	0	0	0	0	0	20.6	2	1	0	1	1.30869	1	0	1	7
11007	1	1	3	0	0	0	0				0	0	0	0	18.9	2	1	0	1	0.772074	1	0	0	66
11007	1	1	3	0	1	1	1	0	1	1	0	0	0	0	17.6	1	1	0	1	1.30595	1	0	1	42
11007	1	1	3	1	1	1	1	1	1	1	0	0	0	0	17.2	1	1	0	1	1.36071	1	0	1	20
11007	1	1	3	1	1	1	1	1	1	1	0	0	0	0	18.8	2	1	0	1	1.53593	1	0	1	10
11007	1		0	0	0	0	0	0	0	0	0	0	0	1	25.3444	2	1	0	1	30.3135	0	2	0	29
11007	0		0	0	0	0	0	0	0	0	0	0	0	0	29.4887	2	1	0	1	31.1403	0	2	0	33
11008	1	1	3	1	1	1	1	1	1	1	0	0	0	0	19	2	1	0	1	1.79603	1	0	1	33
11008	1	1	3	0	1	1	1	0	1	1	0	0	0	0	18.6	2	1	0	1	1.87269	0	0	1	28
11008	0		0	0	0	0	0	0	0	0	0	0	0	1	26.2227	2	1	0	1	20.6051	0	2	0	22
11009	0	1	3	0	0	0	0				0	0	0	0	31.2	2	1	0	1	1.24846	1	0	0	86
11009	0	1	3	0	0	1	1	0	0	0	0	0	0	0	16.4	1	1	0	1	1.74675	1	0	0	30
11009	0	1	3	0	0	0	0	0	0	0	0	0	1	0	16.4	1	1	0	1	2.1629	0	0	0	23
11009	0		0	0	0	1	1	0	0	0	0	0	0	0	27.1111	2	1	0	1	32.1205	0	2	0	22
11011	0	1	3	0	1	1	1	0	1	1	0	0	0	0	19.6	2	1	0	1	1.44558	1	0	1	34
11011	0		0	0	0	0	0	0	0	0	0	0	0	0	21.4	1	1	0	1	28.3833	0	2	0	19
11011	1	0	0	0	0	0	0	0	0	0	0	0	0	0	21.4286	1	1	0	1	9.57427	0	1	0	19
11012	0	0	3	0	0	0	0				0	0	0	0	14.3	0	1	0	1	0.780287	1	0	0	100
11012	0	0	3	1	1	1	1	1	1	1	0	0	0	0	17.9	2	1	0	1	1.28953	1	0	1	34
11013	1	0	4	1	1	1	1	1	1	1	0	0	0	0	16.9	1	1	0	0	2.87201	1	0	1	8
11016	0	0	2	1	0	1	1	1	0	0	0	0	0	0	18.3	2	1	0	1	1.75222	1	0	1	11
11017	1	0	4	0	0	0	0				0	0	0	0	21.3	2	1	0	1	2.20397	1	0	0	86
11017	1	0	4	1	1	1	1	1	1	1	0	0	0	0	18.5	2	1	0	1	2.9514	1	0	1	21
11018	1	1	3	1	1	1	1	1	1	1	0	0	0	0	17.2	1	1	0	1	1.16906	1	0	1	28
11018	1	1	3	1	1	1	1	1	1	1	0	0	0	0	19.3	2	1	0	1	1.41547	0	0	1	19
11018	1	1	3	1	1	0	1	1	1	1	0	0	0	0	21.3	2	1	0	1	1.49213	0	0	1	28
11018	0	0	0	0	0	0	0	0	0	0	1	1	0	0	22.4	1	1	0	1	9.31417	0	1	0	35
11019	1	1	0	1	1	0	1	1	1	1	0	0	0	0	23.1	2	1	0	0	1.35797	0	0	1	23
11019	1	1	0	1	1	0	1	1	1	1	0	0	0	0	18.9	2	1	0	0	1.37714	0	0	1	0
11019	1	0	0	0	0	0	0				0	0	0	0	15.3	0	1	0	0	10.0424	0	2	0	138
