# Supplementary material for: Assessing the individual risk of fecal poliovirus shedding among vaccinated and non-vaccinated subjects following national health weeks in Mexico
Source: PLoS One. 2017 Oct 12;12(10):e0185594. doi: 10.1371/journal.pone.0185594 (PMC5638237; doi:10.1371/journal.pone.0185594)
Supplement: S3 Dataset — (XLSX) [file pone.0185594.s003.xlsx]

## Sheet: ENGLISH
	Database descriptor
No	Variable´s Label	Variable description	Category
1	id	Identifier	Minimum=1001
			Maximum=11019
2	excreto	Individual shedding any poliovirus serotype	Yes=1
			No=0
3	sexo	Sex	Man=1
			Woman=0
4	edad	Age in years	Minimum=0
			Maximum=85
5	edadg3	Classification by age groups in years	0= Under 3 years old
			1= 3 to 5 years old
			2=Greater than 5 years old
6	rural	Place of residence	Rural=1
			Urban=0
7	drenaje	Residence without indoor plumbing	No=1
			Yes=0
8	pisos	Residence with dirt floor	Yes=1
			No=0
9	bmi	Body mass index	Minimum=10.8
			Maximum=67.28
10	bmicat3	Classification of body mass index	Low weight=0
			Normal weight=1
			Overweight=2
11	actupecho	Breastfeeding	Yes=1
			No=0
12	nipv	Number of IPV doses received previously or during the study	Minimum=0
			Maximum=4
13	p1_pos	Presence of poliovirus 1	Yes=1
			No=0
14	p2_pos	Presence of poliovirus 2	Yes=1
			No=0
15	p3_pos	Presence of poliovirus 3	Yes=1
			No=0
16	retodic	OPV vaccination	Yes=1
			No=0
17	ap	Shedding poliovirus during the month prior to sample collection	Yes=1
			No=0
18	ap1	Shedding poliovirus 1 during the month prior to sample collection	Yes=1
			No=0
19	ap2	Shedding poliovirus 2 during the month prior to sample collection	Yes=1
			No=0
20	ap3	Shedding poliovirus 3 during the month prior to sample collection	Yes=1
			No=0
21	contretoA2	At least one contact received OPV less than 30 days previous to sample collection	Yes=1
			No=0
22	contA1	At least one household contact shedding poliovirus 1 during the same month of sample collection	Yes=1
			No=0
23	contA2	At least one household contact shedding poliovirus 2 during the same month of sample collection	Yes=1
			No=0
24	contA3	At least one household contact shedding poliovirus 3 during the same month of sample collection	Yes=1
			No=0
25	tmuestra	Time in days from vaccination during the NHW previous to sample collection to sample with/without poliovirus	Minimum=0
			Maximum=138

## Sheet: SPANISH
Descriptor base de datos
Etiqueta de la variable	Descripción de la variable	Categorias
id	Identificador
excreto	Individuo que excreta cualquier serotipo de poliovirus	1=Si
		0=No
sexo	Sexo	Hombre=1
		Mujer=2
edad	Edad en años	Minimo=0
		Máximo=85
edadg3	Clasificación por grupos de edad en años	0= Menor de 3 años de edad
		1= De 3 a 5 años de edad
		2= Mayor de 5 años de edad
rural	Lugar de residencia	Rural=1
		Urbano=0
drenaje	La vivienda cuenta con tuberia para la salida de aguas negras y dedesecho	1= No
		0=Si
pisos	La vivienda tiene piso sin recubrimiento (tierra)	1=Si
		0=No
bmi	Indice de masa corporal promedio	Minimo=10.8
		Máximo=67.28
bmicat3	Clasificación del indice de masa corporal	0=Bajo peso
		1=Peso normal
		2=Sobrepeso
actupecho	Lactancia materna	1=Si
		0=No
nipv	Número de dosis IPV recibidas previamente o durante el estudio	Minima=0
		Máxima=4
p1_pos	Excretó poliovirus 1	1=Si
		0=No
p2_pos	Excretó poliovirus 2	1=Si
		0=No
p3_pos	Excretó poliovirus 3	1=Si
		0=No
retodic	Antecedente de vacunación con OPV	1=Si
		0=No
ap	Excreción de algún poliovirus durante el mes previo a la recolección de la muestra	1=Si
		0=No
ap1	Excreción de poliovirus 1 durante el mes previo a la recolección de la muestra	1=Si
		0=No
ap2	Excreción de poliovirus 2 durante el mes previo a la recolección de la muestra	1=Si
		0=No
ap3	Excreción de poliovirus 3 durante el mes previo a la recolección de la muestra	1=Si
		0=No
contretoA2	Al menos un contacto ha recibido OPV en los últimos 30 días previos a la recolección de la muestra	1=Si
		0=No
contA1	Al menos 1 contacto domiciliario excreta Poliovirus 1	1=Si
		0=No
contA2	Al menos 1 contacto domiciliario excreta Poliovirus 2	1=Si
		0=No
contA3	Al menos 1 contacto domiciliario excreta Poliovirus 3	1=Si
		0=No
tmuestra	Tiempo en días desde la vacunación hasta la obtención de la última muestra con detección de poliovirus	Minimo=
		Máximo=
